# Supplementary material for: 2,4-Dichloro-6-methoxy­quinoline
Source: Acta Crystallogr Sect E Struct Rep Online. 2009 Jan 23;65(Pt 2):o370. doi: 10.1107/S1600536809002402 (PMC2968243; doi:10.1107/S1600536809002402)
Supplement: Supplementary file 1 [file e-65-0o370-sup1.cif]

##############################################################################
###                                                                        ###
###        Electronic paper (Acta Crystallographica Section E)             ###
###                                                                        ###
##############################################################################
#                                                                            #
# This CIF contains the data in a paper accepted for publication in Acta     #
# Crystallographica Section E. It conforms to the requirements of Notes      #
# for Authors for Section E, and has been peer reviewed under the auspices   #
# of the IUCr Commission on Journals.                                        #
#                                                                            #
# Full details of the Crystallographic Information File format               #
# are given in the paper "The Crystallographic Information File (CIF):       #
# a New Standard Archive File for Crystallography" by S. R. Hall, F. H.      #
# Allen and I. D. Brown [Acta Cryst. (1991), A47, 655-685].                  #
#                                                                            #
# The current version of the core CIF dictionary is obtainable from          #
# ftp://ftp.iucr.org/pub/cif_core.dic. The current version number is 2.4.    #
#                                                                            #
# Software is freely available for graphical display of the structure(s) in  #
# this CIF.  For information consult the CIF home page http://www.iucr.org/  #
# cif/home.html                                                              #
#                                                                            #
# This file may be used for bona fide research purposes within the           #
# scientific community so long as proper attribution is given to the journal # 
# article from which it was obtained.                                        #
#                                                                            #
##############################################################################
                                             
data_global
_audit_creation_method     'SHELXL-97'
_journal_date_recd_electronic     2009-01-14
_journal_date_accepted     2009-01-19
_journal_name_full     'Acta Crystallographica, Section E'
_journal_year     2009
_journal_volume     65
_journal_issue      2
_journal_page_first     o370
_journal_page_last     o370
_journal_paper_category     QO
_journal_coeditor_code     BT2852
_publ_contact_author_name     'Dr F. Nawaz Khan'
_publ_contact_author_address
;
Chemistry Division
School of Science and Humanities
VIT University
Vellore 632 014
Tamil Nadu
India
;
_publ_contact_author_email     nawaz_f@yahoo.co.in
_publ_contact_author_fax     '(91) 416 2243092'
_publ_contact_author_phone     '(91) 416 2202334'
_publ_section_title
;
2,4-Dichloro-6-methoxyquinoline
;
loop_
    _publ_author_name
    _publ_author_address
    'R. Subashini'
;
Organic Chemistry Division
School of Science and Humanities
VIT University
Vellore 632 014
Tamil Nadu
India
;
    'Venkatesha R. Hathwar'
;
Solid State and Structural Chemistry Unit
Indian Institute of Science
Bangalore 560 012
Karnataka
India
;
    'P. Manivel'
;
Organic Chemistry Division
School of Science and Humanities
VIT University
Vellore 632 014
Tamil Nadu
India
;
    'K. Prabakaran'
;
Organic Chemistry Division
School of Science and Humanities
VIT University
Vellore 632 014
Tamil Nadu
India
;
    'F. Nawaz Khan'
;
Organic Chemistry Division
School of Science and Humanities
VIT University
Vellore 632 014
Tamil Nadu
India
;
data_I
_chemical_name_systematic
;
2,4-Dichloro-6-methoxyquinoline
;
_chemical_name_common     ?
_chemical_formula_moiety     'C10 H7 Cl2 N O'
_chemical_formula_sum     'C10 H7 Cl2 N O'
_chemical_formula_structural     ?
_chemical_formula_iupac     'C10 H7 Cl2 N O'
_chemical_formula_weight     228.07
_chemical_melting_point     ?
_symmetry_cell_setting     triclinic
_symmetry_space_group_name_H-M     'P -1'
_symmetry_space_group_name_Hall     '-P 1'
loop_
    _symmetry_equiv_pos_site_id
    _symmetry_equiv_pos_as_xyz
    1 x,y,z
    2 -x,-y,-z
_cell_length_a     7.431(2)
_cell_length_b     8.889(2)
_cell_length_c     9.083(4)
_cell_angle_alpha     116.660(19)
_cell_angle_beta     102.301(2)
_cell_angle_gamma     104.150(14)
_cell_volume     482.5(3)
_cell_formula_units_Z     2
_cell_measurement_reflns_used     856
_cell_measurement_theta_min     1.86
_cell_measurement_theta_max     20.68
_cell_measurement_temperature     290(2)
_cell_special_details
;
;
_exptl_crystal_description     block
_exptl_crystal_colour     colourless
_exptl_crystal_size_max     0.25
_exptl_crystal_size_mid     0.18
_exptl_crystal_size_min     0.15
_exptl_crystal_density_diffrn     1.570
_exptl_crystal_density_meas     ?
_exptl_crystal_density_method     'not measured'
_exptl_crystal_F_000     232
_exptl_absorpt_coefficient_mu     0.633
_exptl_absorpt_correction_type     multi-scan
_exptl_absorpt_process_details     '(SADABS; Sheldrick, 1996)'
_exptl_absorpt_correction_T_min     0.8112
_exptl_absorpt_correction_T_max     0.9090
_exptl_special_details
;
;
_diffrn_ambient_temperature     290(2)
_diffrn_radiation_type     'MoK\a'
_diffrn_radiation_wavelength     0.71073
_diffrn_radiation_source     'fine-focus sealed tube'
_diffrn_radiation_monochromator     'graphite'
_diffrn_measurement_device_type     'Bruker SMART CCD area-detector'
_diffrn_measurement_method     '\f and \w'
_diffrn_detector_area_resol_mean     ?
_diffrn_reflns_number     5720
_diffrn_reflns_av_R_equivalents     0.0537
_diffrn_reflns_av_sigmaI/netI     0.0520
_diffrn_reflns_theta_min     2.67
_diffrn_reflns_theta_max     25.50
_diffrn_reflns_theta_full     25.50
_diffrn_measured_fraction_theta_max     0.993
_diffrn_measured_fraction_theta_full     0.993
_diffrn_reflns_limit_h_min     -5
_diffrn_reflns_limit_h_max     8
_diffrn_reflns_limit_k_min     -10
_diffrn_reflns_limit_k_max     10
_diffrn_reflns_limit_l_min     -11
_diffrn_reflns_limit_l_max     11
_diffrn_reflns_reduction_process
;
;
_diffrn_standards_number     0
_diffrn_standards_interval_count     .
_diffrn_standards_interval_time     .
_diffrn_standards_decay_%     ?
loop_
    _diffrn_standard_refln_index_h
    _diffrn_standard_refln_index_k
    _diffrn_standard_refln_index_l
    ? ? ?
_refine_special_details
;
Refinement of <i>F</i>^2^ against ALL reflections. The weighted <i>R</i>-factor
<i>wR</i> and goodness of fit <i>S</i> are based on <i>F</i>^2^, conventional
<i>R</i>-factors <i>R</i> are based on <i>F</i>, with <i>F</i> set to zero for
negative <i>F</i>^2^. The threshold expression of <i>F</i>^2^ >
\s(<i>F</i>^2^) is used only for calculating <i>R</i>-factors(gt) <i>etc</i>.
and is not relevant to the choice of reflections for refinement.
<i>R</i>-factors based on <i>F</i>^2^ are statistically about twice as large
as those based on <i>F</i>, and <i>R</i>- factors based on ALL data will be
even larger.
;
_reflns_number_total     1782
_reflns_number_gt     1272
_reflns_threshold_expression     I>2\s(I)
_refine_ls_structure_factor_coef     Fsqd
_refine_ls_matrix_type     full
_refine_ls_R_factor_all     0.0936
_refine_ls_R_factor_gt     0.0652
_refine_ls_wR_factor_gt     0.1561
_refine_ls_wR_factor_ref     0.1970
_refine_ls_goodness_of_fit_ref     1.149
_refine_ls_restrained_S_all     1.149
_refine_ls_number_reflns     1782
_refine_ls_number_parameters     128
_refine_ls_number_restraints     0
_refine_ls_hydrogen_treatment     constr
_refine_ls_weighting_scheme     calc
_refine_ls_weighting_details
       'calc w = 1/[\s^2^(Fo^2^)+(0.0844P)^2^+0.6982P] where P=(Fo^2^+2Fc^2^)/3'
_atom_sites_solution_hydrogens     geom
_atom_sites_solution_primary     direct
_atom_sites_solution_secondary     difmap
_refine_ls_shift/su_max     0.000
_refine_ls_shift/su_mean     0.000
_refine_diff_density_max     0.383
_refine_diff_density_min     -0.643
_refine_ls_extinction_method     none
_refine_ls_extinction_coef     ?
loop_
    _atom_type_symbol
    _atom_type_description
    _atom_type_scat_dispersion_real
    _atom_type_scat_dispersion_imag
    _atom_type_scat_source
    O O 0.0106 0.0060 'International Tables Vol C Tables 4.2.6.8 and 6.1.1.4'
    N N 0.0061 0.0033 'International Tables Vol C Tables 4.2.6.8 and 6.1.1.4'
    Cl Cl 0.1484 0.1585 'International Tables Vol C Tables 4.2.6.8 and 6.1.1.4'
    H H 0.0000 0.0000 'International Tables Vol C Tables 4.2.6.8 and 6.1.1.4'
    C C 0.0033 0.0016 'International Tables Vol C Tables 4.2.6.8 and 6.1.1.4'
_computing_data_collection     'SMART (Bruker, 2004)'
_computing_cell_refinement     'SAINT (Bruker, 2004)'
_computing_data_reduction     'SAINT (Bruker, 2004)'
_computing_structure_solution     'SHELXS97 (Sheldrick, 2008)'
_computing_structure_refinement     'SHELXL97 (Sheldrick, 2008)'
_computing_molecular_graphics
            'ORTEP-3 (Farrugia, 1999) and CAMERON (Watkin <i>et al.</i>,  1993)'
_computing_publication_material     'PLATON (Spek, 2003)'
loop_
    _atom_site_type_symbol
    _atom_site_label
    _atom_site_fract_x
    _atom_site_fract_y
    _atom_site_fract_z
    _atom_site_U_iso_or_equiv
    _atom_site_adp_type
    _atom_site_calc_flag
    _atom_site_refinement_flags
    _atom_site_occupancy
    _atom_site_disorder_assembly
    _atom_site_disorder_group
    Cl Cl1 0.3126(2) 1.55448(15) 0.76004(16) 0.0555(4) Uani d . 1 . .
    Cl Cl2 0.2701(2) 0.98994(16) 0.84707(16) 0.0592(5) Uani d . 1 . .
    N N1 0.2689(5) 1.2373(5) 0.5081(5) 0.0400(9) Uani d . 1 . .
    O O1 0.2020(5) 0.5198(4) 0.1887(4) 0.0517(8) Uani d . 1 . .
    C C1 0.2837(6) 1.3262(5) 0.6714(6) 0.0383(10) Uani d . 1 . .
    C C2 0.2849(6) 1.2594(5) 0.7862(5) 0.0382(9) Uani d . 1 . .
    H H2 0.2972 1.3312 0.9031 0.046 Uiso calc R 1 . .
    C C3 0.2666(6) 1.0805(6) 0.7130(5) 0.0378(9) Uani d . 1 . .
    C C4 0.2323(6) 0.7880(5) 0.4545(6) 0.0380(9) Uani d . 1 . .
    H H4 0.2318 0.7305 0.5184 0.046 Uiso calc R 1 . .
    C C5 0.2168(6) 0.6950(5) 0.2814(6) 0.0392(10) Uani d . 1 . .
    C C6 0.2134(7) 0.7815(6) 0.1824(6) 0.0422(10) Uani d . 1 . .
    H H6 0.1994 0.7169 0.0641 0.051 Uiso calc R 1 . .
    C C7 0.2302(7) 0.9572(6) 0.2591(6) 0.0421(10) Uani d . 1 . .
    H H7 0.2294 1.0119 0.1926 0.051 Uiso calc R 1 . .
    C C8 0.2489(6) 1.0586(5) 0.4363(5) 0.0350(9) Uani d . 1 . .
    C C9 0.2491(6) 0.9716(5) 0.5361(5) 0.0344(9) Uani d . 1 . .
    C C10 0.2067(8) 0.4245(7) 0.2807(7) 0.0573(13) Uani d . 1 . .
    H H10A 0.3330 0.4855 0.3778 0.086 Uiso calc R 1 . .
    H H10B 0.1897 0.3014 0.2006 0.086 Uiso calc R 1 . .
    H H10C 0.1007 0.4228 0.3254 0.086 Uiso calc R 1 . .
loop_
    _atom_site_aniso_label
    _atom_site_aniso_U_11
    _atom_site_aniso_U_22
    _atom_site_aniso_U_33
    _atom_site_aniso_U_12
    _atom_site_aniso_U_13
    _atom_site_aniso_U_23
    Cl1 0.0789(9) 0.0407(6) 0.0592(8) 0.0310(6) 0.0316(6) 0.0293(6)
    Cl2 0.0927(11) 0.0533(7) 0.0488(7) 0.0298(7) 0.0288(6) 0.0383(6)
    N1 0.049(2) 0.0396(19) 0.046(2) 0.0226(17) 0.0195(17) 0.0300(17)
    O1 0.070(2) 0.0391(16) 0.0490(18) 0.0252(16) 0.0202(16) 0.0246(15)
    C1 0.038(2) 0.035(2) 0.047(2) 0.0168(18) 0.0141(19) 0.0248(19)
    C2 0.038(2) 0.044(2) 0.038(2) 0.0176(19) 0.0164(18) 0.0234(19)
    C3 0.040(2) 0.042(2) 0.041(2) 0.0169(18) 0.0150(18) 0.0284(19)
    C4 0.039(2) 0.039(2) 0.044(2) 0.0151(18) 0.0138(19) 0.0295(19)
    C5 0.039(2) 0.035(2) 0.045(2) 0.0148(18) 0.0130(19) 0.0232(19)
    C6 0.053(3) 0.045(2) 0.036(2) 0.023(2) 0.0185(19) 0.0234(19)
    C7 0.055(3) 0.044(2) 0.042(2) 0.025(2) 0.020(2) 0.030(2)
    C8 0.036(2) 0.037(2) 0.038(2) 0.0151(17) 0.0127(17) 0.0239(18)
    C9 0.032(2) 0.036(2) 0.039(2) 0.0127(17) 0.0127(17) 0.0235(18)
    C10 0.070(3) 0.048(3) 0.074(3) 0.028(2) 0.030(3) 0.043(3)
_geom_special_details
;
All e.s.d.'s (except the e.s.d. in the dihedral angle between two l.s. planes)
are estimated using the full covariance matrix. The cell e.s.d.'s are taken
into account individually in the estimation of e.s.d.'s in distances, angles
and torsion angles; correlations between e.s.d.'s in cell parameters are only
used when they are defined by crystal symmetry. An approximate (isotropic)
treatment of cell e.s.d.'s is used for estimating e.s.d.'s involving l.s.
planes.
;
loop_
    _geom_bond_atom_site_label_1
    _geom_bond_atom_site_label_2
    _geom_bond_site_symmetry_2
    _geom_bond_distance
    _geom_bond_publ_flag
    Cl1 C1 . 1.749(4) ?
    Cl2 C3 . 1.734(4) ?
    N1 C1 . 1.293(5) ?
    N1 C8 . 1.372(5) ?
    O1 C5 . 1.359(5) ?
    O1 C10 . 1.433(5) ?
    C1 C2 . 1.412(5) ?
    C2 C3 . 1.377(6) ?
    C2 H2 . 0.9300 ?
    C3 C9 . 1.411(6) ?
    C4 C5 . 1.370(6) ?
    C4 C9 . 1.415(5) ?
    C4 H4 . 0.9300 ?
    C5 C6 . 1.422(6) ?
    C6 C7 . 1.352(6) ?
    C6 H6 . 0.9300 ?
    C7 C8 . 1.402(6) ?
    C7 H7 . 0.9300 ?
    C8 C9 . 1.432(5) ?
    C10 H10A . 0.9600 ?
    C10 H10B . 0.9600 ?
    C10 H10C . 0.9600 ?
loop_
    _geom_angle_atom_site_label_1
    _geom_angle_atom_site_label_2
    _geom_angle_atom_site_label_3
    _geom_angle_site_symmetry_1
    _geom_angle_site_symmetry_3
    _geom_angle
    _geom_angle_publ_flag
    C1 N1 C8 . . 117.4(3) ?
    C5 O1 C10 . . 117.2(4) ?
    N1 C1 C2 . . 126.7(4) ?
    N1 C1 Cl1 . . 116.3(3) ?
    C2 C1 Cl1 . . 117.0(3) ?
    C3 C2 C1 . . 115.3(4) ?
    C3 C2 H2 . . 122.3 ?
    C1 C2 H2 . . 122.3 ?
    C2 C3 C9 . . 122.4(3) ?
    C2 C3 Cl2 . . 117.9(3) ?
    C9 C3 Cl2 . . 119.6(3) ?
    C5 C4 C9 . . 120.1(4) ?
    C5 C4 H4 . . 120.0 ?
    C9 C4 H4 . . 120.0 ?
    O1 C5 C4 . . 125.8(4) ?
    O1 C5 C6 . . 114.1(4) ?
    C4 C5 C6 . . 120.0(4) ?
    C7 C6 C5 . . 120.5(4) ?
    C7 C6 H6 . . 119.8 ?
    C5 C6 H6 . . 119.8 ?
    C6 C7 C8 . . 121.6(4) ?
    C6 C7 H7 . . 119.2 ?
    C8 C7 H7 . . 119.2 ?
    N1 C8 C7 . . 119.1(3) ?
    N1 C8 C9 . . 122.6(4) ?
    C7 C8 C9 . . 118.3(4) ?
    C3 C9 C4 . . 125.0(4) ?
    C3 C9 C8 . . 115.5(3) ?
    C4 C9 C8 . . 119.5(4) ?
    O1 C10 H10A . . 109.5 ?
    O1 C10 H10B . . 109.5 ?
    H10A C10 H10B . . 109.5 ?
    O1 C10 H10C . . 109.5 ?
    H10A C10 H10C . . 109.5 ?
    H10B C10 H10C . . 109.5 ?
loop_
    _geom_torsion_atom_site_label_1
    _geom_torsion_atom_site_label_2
    _geom_torsion_atom_site_label_3
    _geom_torsion_atom_site_label_4
    _geom_torsion_site_symmetry_1
    _geom_torsion_site_symmetry_2
    _geom_torsion_site_symmetry_3
    _geom_torsion_site_symmetry_4
    _geom_torsion
    _geom_torsion_publ_flag
    C8 N1 C1 C2 . . . . 1.2(6) ?
    C8 N1 C1 Cl1 . . . . 179.1(3) ?
    N1 C1 C2 C3 . . . . -0.6(6) ?
    Cl1 C1 C2 C3 . . . . -178.5(3) ?
    C1 C2 C3 C9 . . . . 0.4(6) ?
    C1 C2 C3 Cl2 . . . . 179.2(3) ?
    C10 O1 C5 C4 . . . . -1.2(6) ?
    C10 O1 C5 C6 . . . . 179.3(4) ?
    C9 C4 C5 O1 . . . . 179.3(4) ?
    C9 C4 C5 C6 . . . . -1.3(6) ?
    O1 C5 C6 C7 . . . . -178.9(4) ?
    C4 C5 C6 C7 . . . . 1.6(7) ?
    C5 C6 C7 C8 . . . . -0.8(7) ?
    C1 N1 C8 C7 . . . . 179.3(4) ?
    C1 N1 C8 C9 . . . . -1.6(6) ?
    C6 C7 C8 N1 . . . . 178.9(4) ?
    C6 C7 C8 C9 . . . . -0.2(7) ?
    C2 C3 C9 C4 . . . . 179.2(4) ?
    Cl2 C3 C9 C4 . . . . 0.4(6) ?
    C2 C3 C9 C8 . . . . -0.8(6) ?
    Cl2 C3 C9 C8 . . . . -179.6(3) ?
    C5 C4 C9 C3 . . . . -179.8(4) ?
    C5 C4 C9 C8 . . . . 0.3(6) ?
    N1 C8 C9 C3 . . . . 1.5(6) ?
    C7 C8 C9 C3 . . . . -179.5(4) ?
    N1 C8 C9 C4 . . . . -178.6(4) ?
    C7 C8 C9 C4 . . . . 0.5(6) ?
