# Supplementary material for: 2,4-Dichloro-6-methoxy­quinoline
Source: Acta Crystallogr Sect E Struct Rep Online. 2009 Jan 23;65(Pt 2):o370. doi: 10.1107/S1600536809002402 (PMC2968243; doi:10.1107/S1600536809002402)
Supplement: Supplementary file 2 [file e-65-0o370-Isup2.hkl]

#
# h,k,l, Fc-squared, Fo-squared, sigma(Fo-squared) and status flag
#
data_I
_shelx_title ' nk8m_m in P-1'
_shelx_refln_list_code          4
_shelx_F_calc_maximum      139.72
_exptl_crystal_F_000       232.00
_reflns_d_resolution_high  0.8255
 
loop_
 _symmetry_equiv_pos_as_xyz
 'x, y, z'
 '-x, -y, -z'
 
_cell_length_a     7.4309
_cell_length_b     8.8887
_cell_length_c     9.0833
_cell_angle_alpha 116.660
_cell_angle_beta  102.299
_cell_angle_gamma 104.150
 
_shelx_F_squared_multiplier     1.000
 
loop_
 _refln_index_h
 _refln_index_k
 _refln_index_l
 _refln_F_squared_calc
 _refln_F_squared_meas
 _refln_F_squared_sigma
 _refln_observed_status
   1   0   0       47.08       25.25      1.27 o
   2   0   0    19522.28    14718.92    491.24 o
   3   0   0      122.17      107.77      4.07 o
   4   0   0     1953.17     1834.22     61.69 o
   5   0   0       33.09       41.08      2.69 o
   6   0   0      118.19      140.68      5.98 o
   7   0   0        1.69        4.16      2.02 o
   8   0   0        5.44        9.51      3.26 o
  -8   1   0      171.68      220.72     13.01 o
  -7   1   0        0.01        3.44      2.13 o
  -6   1   0      585.80      601.46     20.91 o
  -5   1   0        4.74        4.99      1.11 o
  -4   1   0     1194.71     1079.31     36.46 o
  -3   1   0       12.19       11.08      1.00 o
  -2   1   0     1014.23      816.24     24.37 o
  -1   1   0        0.07       -0.28      0.19 o
   0   1   0      117.35      102.96      3.24 o
   1   1   0       11.77        8.48      0.49 o
   2   1   0       36.07       28.05      1.53 o
   3   1   0        1.54        1.19      0.60 o
   4   1   0       41.79       42.72      2.34 o
   5   1   0        3.89        2.11      1.25 o
   6   1   0       10.01       15.49      2.02 o
   7   1   0        3.92        3.85      2.18 o
  -8   2   0        1.08        1.22      3.02 o
  -7   2   0        4.33        8.84      2.64 o
  -6   2   0        9.43        6.34      2.25 o
  -5   2   0       60.95       62.22      2.98 o
  -4   2   0      260.39      234.87      8.24 o
  -3   2   0      104.17       88.12      7.22 o
  -2   2   0     1854.53     2063.33     75.75 o
  -1   2   0        2.61        0.47      0.62 o
   0   2   0     1868.56     1721.21     51.48 o
   1   2   0       91.74       89.36      2.96 o
   2   2   0      192.97      186.40      5.57 o
   3   2   0       52.81       53.46      2.28 o
   4   2   0        0.15       -0.26      0.96 o
   5   2   0        2.47        2.20      1.85 o
   6   2   0        0.26       -1.10      2.73 o
   7   2   0        0.03        0.08      4.32 o
  -8   3   0        0.14       -1.90      4.29 o
  -7   3   0        0.03       -3.97      3.02 o
  -6   3   0        0.44       -3.17      2.54 o
  -5   3   0        1.79       -0.32      2.06 o
  -4   3   0       19.19       17.28      2.06 o
  -3   3   0       89.58       88.10      3.43 o
  -2   3   0        4.55        5.85      0.64 o
  -1   3   0      261.77      298.87     13.16 o
   0   3   0      302.01      292.48     10.12 o
   1   3   0      100.47       99.69      3.04 o
   2   3   0      696.90      671.94     17.50 o
   3   3   0        0.18        0.55      0.65 o
   4   3   0      362.11      384.59     16.49 o
   5   3   0       19.45       18.10      2.41 o
   6   3   0       81.46      108.70      6.54 o
  -8   4   0       18.87       16.51      5.40 o
  -7   4   0       15.67       13.33      4.44 o
  -6   4   0      244.96      294.57     21.59 o
  -5   4   0       17.17       24.44      4.29 o
  -4   4   0     1518.64     1745.68     70.25 o
  -3   4   0       38.87       61.33      2.71 o
  -2   4   0     3393.58     4134.94    190.16 o
  -1   4   0      325.30      401.97     12.66 o
   0   4   0     1785.94     2100.71     57.78 o
   1   4   0      234.80      251.79      6.87 o
   2   4   0      227.24      246.58      6.81 o
   3   4   0       31.83       30.99      1.94 o
   4   4   0        6.43        5.60      1.49 o
   5   4   0        0.29       -3.27      2.18 o
  -8   5   0       20.14       15.08      5.87 o
  -7   5   0       22.02       16.67      4.76 o
  -6   5   0       12.28       11.43      3.49 o
  -5   5   0        0.12       -0.62      2.14 o
  -4   5   0        1.74        1.12      0.92 o
  -3   5   0      145.61      159.47      6.06 o
  -2   5   0       12.53        9.74      1.07 o
  -1   5   0      338.56      349.56     10.97 o
   0   5   0       92.19       94.32      3.14 o
   1   5   0      114.82      118.00      3.88 o
   2   5   0       86.43       89.86      3.30 o
   3   5   0        2.55       -2.15      1.44 o
   4   5   0       16.68       19.00      2.37 o
   5   5   0        0.85       -3.69      2.46 o
  -8   6   0        0.83       -7.14      4.76 o
  -7   6   0       26.05       24.92      5.08 o
  -6   6   0       25.72       28.09      4.44 o
  -5   6   0       19.00       15.37      2.12 o
  -4   6   0       81.74       84.95      4.30 o
  -3   6   0        2.92        1.73      0.92 o
  -2   6   0       38.12       32.13      2.59 o
  -1   6   0       20.71       19.65      1.53 o
   0   6   0        0.59       -1.23      0.82 o
   1   6   0        0.48       -1.85      1.23 o
   2   6   0        9.98        9.02      1.90 o
   3   6   0        7.89        3.90      1.97 o
   4   6   0        3.09        0.28      2.28 o
  -8   7   0        8.77       12.06      5.40 o
  -7   7   0        8.57       14.76      4.60 o
  -6   7   0       34.79       36.35      6.03 o
  -5   7   0      153.40      141.35      8.65 o
  -4   7   0       24.17       24.61      2.20 o
  -3   7   0      477.24      471.15     19.18 o
  -2   7   0        1.85        5.75      1.81 o
  -1   7   0      391.45      372.49     13.69 o
   0   7   0       25.63       35.56      2.42 o
   1   7   0       86.60       92.72      5.65 o
   2   7   0        7.05        6.30      2.41 o
   3   7   0        4.13        0.32      3.03 o
  -7   8   0       46.62       53.65      7.62 o
  -6   8   0        0.24        3.06      2.17 o
  -5   8   0       14.93        8.15      2.24 o
  -4   8   0        4.53       -1.18      1.94 o
  -3   8   0        0.41       -1.70      1.99 o
  -2   8   0       24.33       17.63      3.52 o
  -1   8   0        0.83       -1.20      1.54 o
   0   8   0       20.47       17.03      2.35 o
   1   8   0        1.73       -2.74      2.65 o
  -6   9   0        2.93        5.40      3.33 o
  -5   9   0       78.94       83.96      8.57 o
  -4   9   0       11.72       17.62      4.13 o
  -3   9   0      113.66      127.05      8.47 o
  -2   9   0       64.97       84.82      7.46 o
  -1   9   0       37.64       44.17      7.38 o
   3 -10   1        5.86       -3.93      2.67 o
   0  -9   1        5.82        1.32      1.95 o
   1  -9   1       44.18       43.35      4.80 o
   2  -9   1       77.30       74.82      5.98 o
   3  -9   1        3.48        2.91      2.14 o
   4  -9   1      129.26      130.94     11.27 o
   5  -9   1        9.26       12.22      3.65 o
   6  -9   1       56.01       54.53      4.77 o
  -2  -8   1       61.96       70.71      6.37 o
  -1  -8   1        0.71       -0.04      1.43 o
   0  -8   1       67.08       61.27      3.65 o
   1  -8   1       14.35        8.82      1.72 o
   2  -8   1       18.51        9.47      2.40 o
   3  -8   1       90.87       75.41      4.54 o
   4  -8   1        2.17       -0.84      1.58 o
   5  -8   1      112.26      110.73      6.79 o
   6  -8   1        2.75        1.89      3.89 o
   7  -8   1       31.79       43.17      6.98 o
  -3  -7   1       80.78      105.47      6.05 o
  -2  -7   1       13.70       18.37      2.01 o
  -1  -7   1      171.50      182.27      5.83 o
   0  -7   1      131.24      148.48      5.36 o
   1  -7   1       51.79       48.41      2.79 o
   2  -7   1      309.52      310.72     13.30 o
   3  -7   1       33.56       31.27      3.36 o
   4  -7   1      184.61      188.84      8.37 o
   5  -7   1      123.44      117.47     18.57 o
   6  -7   1       28.17       14.60      3.65 o
   7  -7   1       45.23       54.92      7.62 o
   8  -7   1        1.29        1.75      4.92 o
  -4  -6   1       20.35       19.06      2.76 o
  -3  -6   1        3.29        0.95      1.73 o
  -2  -6   1       27.31       21.08      1.95 o
  -1  -6   1        5.57        3.15      1.08 o
   0  -6   1        9.98        7.74      1.20 o
   1  -6   1       13.24        9.06      0.99 o
   2  -6   1        5.41        3.21      1.28 o
   3  -6   1       89.59      105.71      5.10 o
   4  -6   1       25.02       27.06      2.75 o
   5  -6   1       46.59       51.59      4.02 o
   6  -6   1       27.92       22.06      4.44 o
   7  -6   1        1.05       -3.81      3.97 o
   8  -6   1        6.66       -2.06      5.08 o
  -5  -5   1       14.08        9.07      2.66 o
  -4  -5   1        0.03       -2.46      1.64 o
  -3  -5   1       78.75       78.14      4.57 o
  -2  -5   1       30.75       27.55      1.55 o
  -1  -5   1       50.68       51.16      2.12 o
   0  -5   1      173.15      159.50      5.35 o
   1  -5   1       79.49       97.38      3.47 o
   2  -5   1      104.37       86.92      4.33 o
   3  -5   1      443.17      499.72     25.13 o
   4  -5   1        1.27        0.47      1.05 o
   5  -5   1      245.22      261.91     13.74 o
   6  -5   1       34.26       25.55      4.60 o
   7  -5   1       32.19       27.46      5.24 o
   8  -5   1       19.79        5.24      5.08 o
  -6  -4   1       11.14        5.09      3.05 o
  -5  -4   1       16.73       14.91      2.04 o
  -4  -4   1       84.94       87.49      3.78 o
  -3  -4   1       54.97       55.97      2.48 o
  -2  -4   1      382.10      420.90     11.19 o
  -1  -4   1        8.48       17.26      1.40 o
   0  -4   1      629.25      836.68     31.24 o
   1  -4   1      139.57      152.05      6.09 o
   2  -4   1       93.00      132.27      5.01 o
   3  -4   1      275.71      319.67     11.24 o
   4  -4   1       39.98       43.83      2.58 o
   5  -4   1       55.63       59.20      6.19 o
   6  -4   1       44.64       56.03      6.82 o
   7  -4   1        0.00       -4.29      3.65 o
   8  -4   1        7.50        7.46      4.92 o
  -7  -3   1        0.74       -1.88      3.01 o
  -6  -3   1       16.71       12.61      2.93 o
  -5  -3   1       48.31       57.54      3.01 o
  -4  -3   1        6.07        7.15      1.33 o
  -3  -3   1      264.62      250.36      8.20 o
  -2  -3   1      417.22      424.76     14.79 o
  -1  -3   1      291.94      308.09     10.07 o
   0  -3   1     1581.18     2027.21    101.55 o
   1  -3   1        7.91        8.08      0.72 o
   2  -3   1      719.51      913.84     31.46 o
   3  -3   1       46.31       43.59      2.96 o
   4  -3   1       40.72       38.25      4.44 o
   5  -3   1       12.91        8.82      1.72 o
   6  -3   1        1.11       -1.79      1.83 o
   7  -3   1        0.02       -3.32      2.21 o
   8  -3   1        0.71       -1.75      4.13 o
  -7  -2   1        0.23       -3.26      2.50 o
  -6  -2   1        0.08       -1.36      1.46 o
  -5  -2   1        0.50       -1.82      1.26 o
  -4  -2   1       12.47       14.40      1.27 o
  -3  -2   1       30.67       27.88      1.70 o
  -2  -2   1       58.60       60.41      2.64 o
  -1  -2   1      395.88      452.80     21.04 o
   0  -2   1        0.07       -0.01      0.26 o
   1  -2   1      573.82      797.00     31.40 o
   2  -2   1      439.74      455.92     22.55 o
   3  -2   1      113.41      112.25      6.35 o
   4  -2   1      310.30      296.42     14.93 o
   5  -2   1        0.05       -1.23      1.40 o
   6  -2   1       26.79       43.29      4.52 o
   7  -2   1        7.02        5.31      2.52 o
   8  -2   1        1.62       -3.28      2.86 o
  -8  -1   1        1.83       -0.88      2.89 o
  -7  -1   1       11.92       19.52      2.99 o
  -6  -1   1        1.56       -1.51      1.51 o
  -5  -1   1       84.01       98.35      4.30 o
  -4  -1   1        0.38        5.00      1.67 o
  -3  -1   1      168.29      151.12      5.52 o
  -2  -1   1       55.81       63.05      3.97 o
  -1  -1   1       53.28       54.25      1.69 o
   0  -1   1     1642.78     2409.84     93.99 o
   1  -1   1        7.81        7.62      0.71 o
   2  -1   1     2625.32     2271.68    109.30 o
   3  -1   1       15.21       14.66      2.29 o
   4  -1   1      832.51      742.98     29.50 o
   5  -1   1        0.13        0.74      1.37 o
   6  -1   1      131.03      138.56      6.81 o
   7  -1   1        1.76        3.11      3.17 o
   8  -1   1       11.69        8.94      3.52 o
  -8   0   1      125.16      157.21      7.18 o
  -7   0   1        0.52        2.23      1.87 o
  -6   0   1      703.44      736.49     25.43 o
  -5   0   1        0.51        0.52      1.05 o
  -4   0   1     2742.21     2457.66     82.45 o
  -3   0   1       88.00       63.85      2.62 o
  -2   0   1     5154.31     4013.92    133.91 o
  -1   0   1      478.96      431.75     14.07 o
   0   0   1      552.44      618.07     24.54 o
   1   0   1      376.28      302.41     12.03 o
   2   0   1      781.82      577.98     22.84 o
   3   0   1       59.24       55.88      2.45 o
   4   0   1      499.56      475.49     16.43 o
   5   0   1        0.03       -0.26      1.56 o
   6   0   1       82.20      105.14      5.79 o
   7   0   1        0.59       -2.71      2.37 o
  -8   1   1       20.11       21.77      3.24 o
  -7   1   1       30.74       46.81      3.40 o
  -6   1   1        6.07        9.63      2.41 o
  -5   1   1      119.70      119.56      4.76 o
  -4   1   1      350.51      287.48      9.97 o
  -3   1   1      288.43      239.09      9.43 o
  -2   1   1     1234.32      892.61     26.79 o
  -1   1   1      525.74      388.14     19.93 o
   0   1   1      403.48      326.71     18.01 o
   1   1   1      329.41      264.89      9.08 o
   2   1   1        0.01       -0.60      0.47 o
   3   1   1       95.80       95.16      3.42 o
   4   1   1        0.45       -0.09      0.98 o
   5   1   1       19.41       20.74      2.25 o
   6   1   1        0.42       -2.78      2.09 o
   7   1   1        0.62       -3.84      2.65 o
  -8   2   1        1.23        0.45      2.97 o
  -7   2   1        1.42        1.42      1.71 o
  -6   2   1       31.75       26.08      3.57 o
  -5   2   1       70.62       72.43      3.53 o
  -4   2   1       49.07       41.20      2.16 o
  -3   2   1      494.78      452.11     32.94 o
  -2   2   1       85.94       86.02      5.84 o
  -1   2   1      650.25      574.04     20.31 o
   0   2   1     1015.11      993.93     50.01 o
   1   2   1      139.96      123.54      4.18 o
   2   2   1      619.03      595.81     15.42 o
   3   2   1        0.83       -1.12      0.84 o
   4   2   1       69.34       79.08      3.45 o
   5   2   1        1.46       -1.40      2.10 o
   6   2   1        0.05       -4.80      3.20 o
  -8   3   1        1.02       -0.95      4.29 o
  -7   3   1       12.61       11.11      3.65 o
  -6   3   1        8.08        5.08      2.70 o
  -5   3   1       19.15       19.20      1.87 o
  -4   3   1        0.89       -0.81      1.28 o
  -3   3   1       56.37       50.95      2.61 o
  -2   3   1      274.20      282.83      7.66 o
  -1   3   1      248.93      243.91      7.79 o
   0   3   1      631.07      629.28     19.21 o
   1   3   1      277.68      246.50      7.63 o
   2   3   1      197.75      196.81      5.91 o
   3   3   1      113.07      109.27      5.70 o
   4   3   1        8.80        7.79      1.90 o
   5   3   1       16.54       19.19      3.40 o
   6   3   1        0.89       -4.01      3.64 o
  -8   4   1       87.45      141.89     13.17 o
  -7   4   1       28.78       21.59      4.60 o
  -6   4   1      234.65      258.11     13.97 o
  -5   4   1      223.16      232.78     10.01 o
  -4   4   1      142.26      154.91      5.25 o
  -3   4   1      433.82      440.75     15.32 o
  -2   4   1       56.47       46.61      2.03 o
  -1   4   1      147.10      146.97      5.02 o
   0   4   1      464.04      458.92     13.12 o
   1   4   1        0.58        1.01      0.67 o
   2   4   1      246.72      262.08      7.86 o
   3   4   1        7.24        8.89      1.59 o
   4   4   1       34.71       33.80      3.71 o
   5   4   1        1.90       -2.38      3.08 o
  -8   5   1        5.95        4.29      5.08 o
  -7   5   1        0.40       -4.29      3.81 o
  -6   5   1       18.52       16.10      2.69 o
  -5   5   1       15.76       12.61      2.06 o
  -4   5   1        1.09        0.44      0.89 o
  -3   5   1        0.44       -1.01      0.67 o
  -2   5   1       35.65       35.44      1.75 o
  -1   5   1       73.13       77.23      3.13 o
   0   5   1       44.21       46.75      3.09 o
   1   5   1      120.89      117.08      4.39 o
   2   5   1        3.90        0.64      1.06 o
   3   5   1       36.08       35.67      3.19 o
   4   5   1        0.01       -3.49      2.33 o
  -8   6   1        6.02        3.97      5.08 o
  -7   6   1       13.75       18.25      4.60 o
  -6   6   1        4.27        0.95      3.02 o
  -5   6   1      102.16      108.84      6.82 o
  -4   6   1       16.73       13.79      1.58 o
  -3   6   1      101.47      100.76      3.93 o
  -2   6   1      118.12      106.93      4.18 o
  -1   6   1        7.09        4.21      1.28 o
   0   6   1       88.23       89.55      5.48 o
   1   6   1        5.28        0.75      1.70 o
   2   6   1       12.70        7.85      2.92 o
   3   6   1        3.54       -3.06      3.06 o
  -7   7   1       30.20       27.62      5.08 o
  -6   7   1        1.91       -4.52      3.02 o
  -5   7   1       35.45       23.94      3.01 o
  -4   7   1        3.94        0.56      2.22 o
  -3   7   1        0.26       -2.86      1.90 o
  -2   7   1        5.16        7.28      1.37 o
  -1   7   1       57.86       57.98      3.33 o
   0   7   1        2.83        2.50      1.57 o
   1   7   1       55.15       59.47      3.84 o
   2   7   1       15.66       12.58      3.69 o
  -6   8   1       11.51        6.98      3.33 o
  -5   8   1       47.44       47.93      6.03 o
  -4   8   1       33.23       31.57      3.84 o
  -3   8   1       14.51       12.64      2.36 o
  -2   8   1       19.98       18.83      2.63 o
  -1   8   1        0.47       -2.37      1.58 o
   0   8   1        0.32       -2.79      1.86 o
  -4   9   1       53.05       63.01      7.62 o
  -3   9   1       15.67       12.24      4.05 o
   1 -10   2        0.01       -4.04      2.69 o
   2 -10   2       54.61       41.49      6.43 o
   3 -10   2       16.47        9.21      3.32 o
   4 -10   2       22.14       12.22      4.29 o
   5 -10   2       19.51       15.87      4.60 o
  -1  -9   2        7.18        1.63      2.76 o
   0  -9   2       42.61       39.04      3.21 o
   1  -9   2       81.47       88.15      6.82 o
   2  -9   2       26.39       40.36      4.07 o
   3  -9   2      129.89      130.65      8.02 o
   4  -9   2        0.70        1.92      2.05 o
   5  -9   2       43.42       45.40      4.37 o
   6  -9   2       17.37       15.33      2.81 o
  -3  -8   2        3.11        4.21      2.05 o
  -2  -8   2        8.80        7.51      1.83 o
  -1  -8   2        0.50       -1.55      1.20 o
   0  -8   2       89.52       89.52      3.49 o
   1  -8   2        6.77        4.97      1.21 o
   2  -8   2      116.88      103.93      6.88 o
   3  -8   2        3.86       -0.79      2.22 o
   4  -8   2       29.17       21.09      2.47 o
   5  -8   2        7.11        1.15      2.17 o
   6  -8   2        0.66        0.32      3.33 o
   7  -8   2       20.12       17.78      4.76 o
  -4  -7   2        5.06        4.07      2.16 o
  -3  -7   2       24.97       22.95      2.29 o
  -2  -7   2       40.75       43.55      2.36 o
  -1  -7   2      255.23      268.84      8.83 o
   0  -7   2       67.42       80.94      3.43 o
   1  -7   2      622.18      630.06     21.87 o
   2  -7   2       10.44        8.16      1.94 o
   3  -7   2      338.59      304.97     15.88 o
   4  -7   2        6.54        2.49      2.14 o
   5  -7   2       11.52        9.86      3.81 o
   6  -7   2        4.02        0.95      3.65 o
   7  -7   2       21.94       25.71      5.40 o
  -5  -6   2        5.94        4.19      2.55 o
  -4  -6   2        0.01       -2.94      1.96 o
  -3  -6   2        4.80        2.13      2.96 o
  -2  -6   2        6.38        1.62      1.73 o
  -1  -6   2        7.89        3.35      2.62 o
   0  -6   2        6.45        3.22      1.51 o
   1  -6   2       44.23       46.40      2.49 o
   2  -6   2        5.33        2.07      1.19 o
   3  -6   2        4.18        3.43      1.21 o
   4  -6   2       25.35       19.86      1.79 o
   5  -6   2       12.75       10.00      3.81 o
   7  -6   2       12.34        9.52      4.76 o
   8  -6   2        0.00       -6.90      4.60 o
  -6  -5   2        1.88       -3.36      3.50 o
  -5  -5   2        2.88       -2.31      2.03 o
  -4  -5   2       25.01       22.81      1.94 o
  -3  -5   2      151.95      158.06      5.18 o
  -2  -5   2       42.21       37.16      1.79 o
  -1  -5   2      979.88     1100.17     33.49 o
   0  -5   2        1.83        5.61      0.80 o
   1  -5   2     1422.67     1739.89     58.61 o
   2  -5   2      217.15      243.99      8.71 o
   3  -5   2      405.08      453.95     15.86 o
   4  -5   2      265.28      297.04     10.70 o
   5  -5   2        7.92       11.11      2.30 o
   6  -5   2       75.69       77.93      8.09 o
   7  -5   2        3.49       -0.48      3.97 o
   8  -5   2        8.03        6.35      4.92 o
  -6  -4   2       16.91       11.43      2.42 o
  -5  -4   2       23.37       23.44      2.11 o
  -4  -4   2       55.94       53.04      3.08 o
  -3  -4   2        8.17        6.99      1.16 o
  -2  -4   2       65.36       63.88      2.38 o
  -1  -4   2        5.38        6.71      0.89 o
   0  -4   2        8.17        9.84      0.81 o
   1  -4   2        3.27        2.93      0.70 o
   2  -4   2       17.18       18.73      1.56 o
   3  -4   2       99.18      112.94      4.44 o
   4  -4   2        7.85       12.06      2.01 o
   5  -4   2      100.01      113.48      9.68 o
   6  -4   2        0.05       -3.17      2.86 o
   7  -4   2       18.76       19.20      4.60 o
   8  -4   2        0.05       -1.43      4.44 o
  -7  -3   2        0.05       -3.74      2.49 o
  -6  -3   2       25.25       27.60      2.60 o
  -5  -3   2       12.28        9.91      1.52 o
  -4  -3   2      120.95      119.31      4.89 o
  -3  -3   2      310.74      307.97      9.75 o
  -2  -3   2      122.92      123.93      4.93 o
  -1  -3   2     1307.06     1551.52     46.64 o
   0  -3   2        0.03       -0.35      0.44 o
   1  -3   2      890.17     1135.58     44.71 o
   2  -3   2       70.50       85.62      3.37 o
   3  -3   2       57.66       61.34      3.10 o
   4  -3   2        3.65        2.14      1.26 o
   5  -3   2       11.15        4.99      1.67 o
   6  -3   2        8.04        3.15      2.12 o
   7  -3   2       11.67       10.25      2.73 o
   8  -3   2        7.17        3.33      4.60 o
  -7  -2   2        0.77       -1.19      2.33 o
  -6  -2   2        0.16       -1.84      1.77 o
  -5  -2   2        0.21       -1.13      1.40 o
  -4  -2   2       32.61       35.93      2.60 o
  -3  -2   2        2.11        2.63      0.82 o
  -2  -2   2      565.07      592.38     18.09 o
  -1  -2   2       33.30       35.68      1.47 o
   0  -2   2     1868.64     2510.24     98.31 o
   1  -2   2      369.94      455.87     22.42 o
   2  -2   2      820.16      796.84     31.36 o
   3  -2   2      285.67      255.65     15.24 o
   4  -2   2       23.76       16.64      2.10 o
   5  -2   2       80.57       80.87      5.39 o
   6  -2   2        7.45        4.21      2.94 o
   7  -2   2        4.78        6.98      2.81 o
  -8  -1   2        0.00       -4.04      2.75 o
  -7  -1   2        0.32       -1.77      2.11 o
  -6  -1   2        3.19        7.82      2.67 o
  -5  -1   2       80.54       91.38      4.72 o
  -4  -1   2        5.88        9.15      1.79 o
  -3  -1   2      785.08      726.86     28.29 o
  -2  -1   2      493.48      495.55     17.02 o
  -1  -1   2     1644.56     1860.13     55.91 o
   0  -1   2     1653.89     1939.82     75.94 o
   1  -1   2      661.78      723.90     28.73 o
   2  -1   2      497.82      433.63     15.01 o
   3  -1   2       59.49       56.03      2.86 o
   4  -1   2       10.13        8.09      1.67 o
   5  -1   2        0.67       -1.15      1.74 o
   6  -1   2        3.27        2.53      2.24 o
   7  -1   2        0.13       -3.95      2.64 o
  -8   0   2       28.90       34.19      3.98 o
  -7   0   2        1.99        2.47      1.84 o
  -6   0   2        7.71        3.17      3.93 o
  -5   0   2        0.54        0.05      1.00 o
  -4   0   2      240.84      199.23     13.98 o
  -3   0   2        5.78        5.07      0.73 o
  -2   0   2     2908.68     2563.38     97.89 o
  -1   0   2      228.88      230.82     10.97 o
   0   0   2     3978.16     4347.55    169.61 o
   1   0   2      395.92      349.23     20.34 o
   2   0   2      473.32      439.67     13.59 o
   3   0   2      166.55      150.76      6.59 o
   4   0   2        1.73        0.87      1.68 o
   5   0   2       30.34       29.51      3.47 o
   6   0   2       19.73       28.16      3.54 o
   7   0   2        2.02       -3.00      3.01 o
  -8   1   2       34.31       53.37      4.47 o
  -7   1   2        1.10        2.65      1.80 o
  -6   1   2       86.65       92.23      4.64 o
  -5   1   2       60.17       58.35      3.08 o
  -4   1   2        3.46        6.51      1.12 o
  -3   1   2      285.59      237.91      8.24 o
  -2   1   2      408.00      327.26     11.01 o
  -1   1   2      316.37      354.39     39.92 o
   0   1   2      787.25      768.31     46.06 o
   1   1   2      133.54      118.41      5.41 o
   2   1   2      116.44      114.02      3.57 o
   3   1   2       37.38       35.25      2.12 o
   4   1   2        3.19        0.56      1.44 o
   5   1   2       14.49       12.60      1.90 o
   6   1   2        1.08        2.38      4.44 o
  -8   2   2        0.33       -3.29      2.20 o
  -7   2   2        0.71       -1.34      1.61 o
  -6   2   2       23.63       19.12      1.95 o
  -5   2   2        1.51       -0.05      0.93 o
  -4   2   2      484.53      430.06     14.72 o
  -3   2   2       55.82       48.18      1.91 o
  -2   2   2     1491.56     1327.39     54.23 o
  -1   2   2      464.10      427.39     21.87 o
   0   2   2      637.16      576.70     18.35 o
   1   2   2      375.06      341.56     10.03 o
   2   2   2        2.73        0.75      0.67 o
   3   2   2       81.43       85.14      3.84 o
   4   2   2       27.04       25.06      2.34 o
   5   2   2        3.46        2.43      2.06 o
   6   2   2        8.45        6.35      5.40 o
  -8   3   2        0.02       -4.76      4.29 o
  -7   3   2        7.04        7.41      1.77 o
  -6   3   2        4.18        0.70      1.30 o
  -5   3   2       43.68       41.91      3.07 o
  -4   3   2       76.79       71.48      3.35 o
  -3   3   2       42.77       33.99      1.63 o
  -2   3   2      128.75      135.20      4.64 o
  -1   3   2       14.62       11.74      0.89 o
   0   3   2        0.68        0.32      0.65 o
   1   3   2       16.37       14.06      1.37 o
   2   3   2       55.82       52.73      2.76 o
   3   3   2       18.65       20.84      2.22 o
   4   3   2       34.52       45.08      5.01 o
   5   3   2        8.91       11.85      3.27 o
  -8   4   2        6.93        9.21      5.08 o
  -7   4   2        4.39        2.50      3.97 o
  -6   4   2      179.01      195.22     22.78 o
  -5   4   2        4.15        3.44      1.34 o
  -4   4   2      771.51      744.49     23.36 o
  -3   4   2      172.40      176.50      5.99 o
  -2   4   2      796.06      820.09     25.08 o
  -1   4   2      334.53      330.45      9.91 o
   0   4   2       86.29       97.16      4.17 o
   1   4   2      130.24      127.81      4.63 o
   2   4   2       30.32       35.39      2.89 o
   3   4   2       10.62       15.15      4.08 o
   4   4   2       59.29       91.84      6.83 o
  -8   5   2        0.58       -2.92      3.02 o
  -7   5   2       13.79       15.63      2.92 o
  -6   5   2       20.08       26.99      6.51 o
  -5   5   2        2.07        1.96      1.21 o
  -4   5   2      130.99      140.63      4.52 o
  -3   5   2       17.21       14.51      1.28 o
  -2   5   2      142.07      148.93      4.93 o
  -1   5   2       21.74       21.16      2.25 o
   0   5   2       35.82       39.88      3.94 o
   1   5   2        0.09       -1.57      1.27 o
   2   5   2        8.00        7.01      2.70 o
   3   5   2        4.18        1.80      3.17 o
  -8   6   2        0.31       -3.97      4.92 o
  -7   6   2        6.48        2.32      2.89 o
  -6   6   2       34.29       37.68      3.15 o
  -5   6   2        2.08       -1.45      1.40 o
  -4   6   2       90.02       93.80      5.43 o
  -3   6   2       61.83       57.00      4.03 o
  -2   6   2       31.59       28.62      2.08 o
  -1   6   2       66.26       67.57      3.31 o
   0   6   2        0.49       -1.31      1.34 o
   1   6   2        9.99        8.06      1.97 o
   2   6   2        4.18        1.45      3.30 o
  -7   7   2        0.29       -0.32      4.76 o
  -6   7   2        0.01       -3.21      2.14 o
  -5   7   2       20.63       13.17      3.49 o
  -4   7   2        7.66        2.64      1.88 o
  -3   7   2       43.23       42.09      2.95 o
  -2   7   2       48.99       58.79      3.52 o
  -1   7   2        8.80       10.65      2.02 o
   0   7   2       54.30       75.31      5.90 o
   1   7   2        1.70       -0.53      3.02 o
  -6   8   2       30.66       31.74      5.71 o
  -5   8   2       24.41       23.71      3.58 o
  -4   8   2       10.68       12.38      3.65 o
  -3   8   2       54.27       56.65      4.62 o
  -2   8   2        1.86       -3.29      2.86 o
  -1   8   2       19.65       19.80      2.84 o
   0 -10   3       12.83       12.62      2.87 o
   1 -10   3      110.66      109.93      7.78 o
   2 -10   3        2.00       -3.03      2.58 o
   3 -10   3       51.51       40.92      4.87 o
   4 -10   3       28.15       21.38      3.48 o
   5 -10   3        1.00       -2.03      2.36 o
  -2  -9   3        1.59       -2.69      1.79 o
  -1  -9   3        8.53        3.92      1.52 o
   0  -9   3        8.44        4.94      1.64 o
   1  -9   3        2.65        0.51      1.69 o
   2  -9   3       75.04       73.68      5.49 o
   3  -9   3       11.64       13.89      2.62 o
   4  -9   3       82.30       81.35      6.00 o
   5  -9   3       32.22       40.26      4.31 o
   6  -9   3       19.18       15.10      2.85 o
  -3  -8   3        5.18        6.00      1.96 o
  -2  -8   3       82.04       83.55      4.01 o
  -1  -8   3       34.86       32.99      2.27 o
   0  -8   3       35.66       29.23      2.24 o
   1  -8   3       27.31       21.51      1.84 o
   2  -8   3        5.47        2.16      1.85 o
   3  -8   3        1.12       -2.38      1.58 o
   4  -8   3       43.19       43.62      4.38 o
   5  -8   3        0.34       -0.72      1.99 o
   6  -8   3       23.68       23.97      4.76 o
   7  -8   3       11.89       17.46      4.60 o
  -4  -7   3        4.74        3.05      1.92 o
  -3  -7   3        1.25       -0.46      1.65 o
  -2  -7   3        1.24       -1.68      1.12 o
  -1  -7   3       36.67       29.25      2.64 o
   0  -7   3        7.37        1.96      1.99 o
   1  -7   3      542.05      563.61     19.54 o
   2  -7   3       12.18        8.18      2.41 o
   3  -7   3     1198.30     1307.22     50.47 o
   4  -7   3        2.55       11.33      3.76 o
   5  -7   3      794.10      811.59     39.67 o
   6  -7   3       30.33       43.23      4.27 o
   7  -7   3      215.95      236.64     18.73 o
  -5  -6   3       67.04       81.11      5.53 o
  -4  -6   3        4.73        2.42      2.53 o
  -3  -6   3      289.42      284.34     10.64 o
  -2  -6   3        0.08        2.68      1.38 o
  -1  -6   3      478.39      510.02     15.94 o
   0  -6   3       49.15       53.18      2.95 o
   1  -6   3      186.62      199.76      7.40 o
   2  -6   3       99.00       98.90      4.14 o
   3  -6   3        5.34        4.80      1.27 o
   4  -6   3       23.96       25.48      3.02 o
   5  -6   3        0.33       -1.80      3.49 o
   6  -6   3        0.05       -4.13      3.17 o
   7  -6   3        0.36       -3.97      4.13 o
  -6  -5   3        1.16       -2.91      2.20 o
  -5  -5   3        7.82       10.85      2.16 o
  -4  -5   3        7.91        9.92      2.12 o
  -3  -5   3       28.98       26.99      1.82 o
  -2  -5   3      201.72      210.21      6.37 o
  -1  -5   3       11.14       10.28      1.14 o
   0  -5   3      678.74      783.87     26.75 o
   1  -5   3      467.44      619.43     21.26 o
   2  -5   3      515.70      601.15     24.17 o
   3  -5   3      579.64      676.86     27.04 o
   4  -5   3       73.18       72.36      3.95 o
   5  -5   3      157.87      172.36     13.65 o
   6  -5   3        0.26        0.32      3.02 o
   7  -5   3       11.29        7.62      4.29 o
  -7  -4   3        0.07       -3.24      2.16 o
  -6  -4   3       28.18       27.28      2.73 o
  -5  -4   3       14.31       14.98      1.92 o
  -4  -4   3       59.47       47.33      2.84 o
  -3  -4   3       67.27       70.28      2.64 o
  -2  -4   3       56.85       54.66      2.15 o
  -1  -4   3       16.17       14.79      1.14 o
   0  -4   3       18.38       28.22      2.28 o
   1  -4   3       20.72       31.73      2.39 o
   2  -4   3        2.82        0.98      0.78 o
   3  -4   3        1.15       -1.35      0.90 o
   4  -4   3        0.19       -0.13      1.12 o
   5  -4   3       25.82       25.49      3.09 o
   6  -4   3        4.27        2.38      3.17 o
   7  -4   3       38.09       45.55      6.82 o
  -7  -3   3        2.22       -0.12      2.34 o
  -6  -3   3        0.08       -2.68      1.78 o
  -5  -3   3       12.64       12.48      1.93 o
  -4  -3   3       39.92       37.64      2.34 o
  -3  -3   3        8.50        8.37      1.22 o
  -2  -3   3      192.50      191.09      6.21 o
  -1  -3   3     1041.36     1393.46     46.81 o
   0  -3   3       64.53       78.45      3.63 o
   1  -3   3     2883.48     3783.99    148.06 o
   2  -3   3       79.53       97.32      3.75 o
   3  -3   3     1346.14     1290.69     91.42 o
   4  -3   3      175.62      155.27      8.49 o
   5  -3   3      224.04      202.39     10.83 o
   6  -3   3       63.82       60.77      5.48 o
   7  -3   3       16.07       15.40      3.12 o
  -8  -2   3        0.42       -3.87      2.58 o
  -7  -2   3       17.58       19.33      2.85 o
  -6  -2   3        9.88        9.81      2.08 o
  -5  -2   3       86.25       90.83      4.74 o
  -4  -2   3      111.29      103.44      4.25 o
  -3  -2   3      145.30      140.95      5.25 o
  -2  -2   3      324.28      355.16     12.35 o
  -1  -2   3       16.17       26.29      1.40 o
   0  -2   3       87.70       93.20      3.51 o
   1  -2   3        2.79        0.63      0.47 o
   2  -2   3       70.02       73.73      2.66 o
   3  -2   3        1.94        0.86      0.93 o
   4  -2   3       78.28       75.34      3.81 o
   5  -2   3       13.58        9.84      2.19 o
   6  -2   3        9.74        7.73      2.51 o
   7  -2   3        5.75        2.37      2.86 o
  -8  -1   3        0.28       -2.38      4.13 o
  -7  -1   3       14.39       18.83      3.14 o
  -6  -1   3       38.35       21.27      4.29 o
  -5  -1   3       54.47       55.95      3.93 o
  -4  -1   3      386.96      370.78     17.95 o
  -3  -1   3        2.52        2.82      0.58 o
  -2  -1   3     1022.64     1040.18     37.01 o
  -1  -1   3      359.61      404.75     16.05 o
   0  -1   3      447.12      509.26     20.20 o
   1  -1   3      531.18      581.19     23.11 o
   2  -1   3        1.21        0.34      0.51 o
   3  -1   3      120.60      112.86      5.03 o
   4  -1   3        3.35        0.91      1.18 o
   5  -1   3        3.33        0.51      2.06 o
   6  -1   3        0.55       -3.45      2.30 o
   7  -1   3        0.73       -3.55      2.86 o
  -8   0   3        1.16       -1.51      2.92 o
  -7   0   3        2.47       -0.48      2.24 o
  -6   0   3       16.42        9.36      3.02 o
  -5   0   3        5.10        6.21      1.51 o
  -4   0   3        5.41        4.86      3.33 o
  -3   0   3        3.95        2.70      0.72 o
  -2   0   3      335.80      303.45     11.64 o
  -1   0   3       72.06       70.70      3.23 o
   0   0   3     2046.16     2216.28     86.80 o
   1   0   3       20.46       24.02      1.37 o
   2   0   3     1647.53     1489.96     45.43 o
   3   0   3        0.58       -0.69      0.93 o
   4   0   3      422.34      438.55     18.13 o
   5   0   3        2.57       -0.26      1.76 o
   6   0   3       57.92       69.60      6.67 o
  -8   1   3       29.65       38.33      4.22 o
  -7   1   3       29.19       36.10      3.16 o
  -6   1   3      361.47      392.11     15.75 o
  -5   1   3       47.71       51.67      2.83 o
  -4   1   3     1384.78     1164.35     40.29 o
  -3   1   3        1.80        4.33      0.51 o
  -2   1   3     1702.32     1479.36     52.04 o
  -1   1   3       41.08       32.25      2.30 o
   0   1   3      373.92      398.53     15.85 o
   1   1   3       27.42       20.24      1.20 o
   2   1   3        9.65       11.22      1.15 o
   3   1   3        0.98       -1.20      0.80 o
   4   1   3        1.85        0.07      1.57 o
   5   1   3        0.40       -2.96      1.98 o
   6   1   3        2.32       -1.68      2.96 o
  -8   2   3        1.58       -3.23      2.15 o
  -7   2   3        0.26       -2.38      1.58 o
  -6   2   3        0.84       -1.42      1.26 o
  -5   2   3       14.95       10.33      1.20 o
  -4   2   3        9.97       11.10      0.97 o
  -3   2   3       66.98       53.60      3.42 o
  -2   2   3      326.01      324.45     15.70 o
  -1   2   3       17.85       16.59      1.23 o
   0   2   3      709.03      624.18     24.71 o
   1   2   3       12.98       15.62      1.45 o
   2   2   3      296.20      258.88     11.09 o
   3   2   3       30.44       32.21      2.52 o
   4   2   3       27.71       27.70      3.10 o
   5   2   3        9.27       11.59      3.22 o
  -8   3   3       19.90       23.98      3.54 o
  -7   3   3        5.32        5.16      2.32 o
  -6   3   3       84.46       91.05      5.49 o
  -5   3   3        0.01       -0.93      1.07 o
  -4   3   3       85.22       75.36      3.32 o
  -3   3   3       11.98        8.06      1.08 o
  -2   3   3        1.80       -1.10      0.73 o
  -1   3   3        6.23        3.87      0.77 o
   0   3   3       16.19       15.58      2.32 o
   1   3   3        0.04       -1.34      1.02 o
   2   3   3        0.03       -0.21      1.43 o
   3   3   3        0.50       -3.23      3.25 o
   4   3   3       16.89       19.09      4.45 o
  -8   4   3       11.48       15.28      3.24 o
  -7   4   3        8.07        8.31      2.48 o
  -6   4   3        0.02        1.01      3.09 o
  -5   4   3       50.46       58.87      2.96 o
  -4   4   3      224.77      225.90      7.60 o
  -3   4   3       39.14       47.47      3.08 o
  -2   4   3     1153.31     1058.22     32.72 o
  -1   4   3        1.45        9.36      2.70 o
   0   4   3     1336.16     1352.02     46.46 o
   1   4   3       31.03       57.51      3.57 o
   2   4   3      561.35      576.71     30.04 o
   3   4   3       16.58       29.23      3.84 o
  -8   5   3      150.34      220.88     30.87 o
  -7   5   3        2.17       34.28      6.19 o
  -6   5   3      375.09      455.98     37.06 o
  -5   5   3       20.24       32.98      2.72 o
  -4   5   3      394.51      425.51     13.92 o
  -3   5   3       12.90       17.93      3.22 o
  -2   5   3      186.71      173.53      6.88 o
  -1   5   3        0.19       -0.84      1.12 o
   0   5   3       64.68       64.61      3.62 o
   1   5   3        3.06        3.69      1.65 o
   2   5   3       26.78       29.11      3.99 o
  -7   6   3        3.80        4.60      4.44 o
  -6   6   3       19.54       19.34      2.90 o
  -5   6   3       16.26       20.99      2.82 o
  -4   6   3       94.98      103.24      5.22 o
  -3   6   3        1.21        2.22      1.65 o
  -2   6   3      133.51      150.55      6.94 o
  -1   6   3       12.70       17.96      1.92 o
   0   6   3       43.80       53.21      3.98 o
   1   6   3       16.71       18.36      3.73 o
  -6   7   3        1.79       -3.97      3.02 o
  -5   7   3        2.86       -1.43      2.86 o
  -4   7   3       14.62       14.09      2.61 o
  -3   7   3        4.89        0.37      1.64 o
  -2   7   3        9.19       12.04      2.34 o
  -1   7   3       19.58       17.23      2.43 o
   0 -10   4      112.55      107.71      6.45 o
   1 -10   4        9.08        5.31      2.96 o
   2 -10   4      128.85      117.85      8.11 o
   3 -10   4       71.71       64.71      5.85 o
   4 -10   4       29.34       24.80      3.57 o
   5 -10   4       56.45       52.52      5.17 o
  -2  -9   4        0.57       -1.76      1.75 o
  -1  -9   4        0.33       -1.99      1.33 o
   0  -9   4        6.95        6.14      1.67 o
   1  -9   4       11.53       10.63      1.70 o
   2  -9   4        0.37       -1.76      1.49 o
   3  -9   4       22.62       20.24      2.92 o
   4  -9   4       11.56        6.74      3.81 o
   5  -9   4        6.61        2.26      2.52 o
   6  -9   4       16.00       14.35      2.93 o
  -3  -8   4       13.73       13.79      2.06 o
  -2  -8   4      139.93      144.78      6.69 o
  -1  -8   4       10.73       12.81      1.65 o
   0  -8   4      415.69      417.95     14.94 o
   1  -8   4        5.93        8.23      1.57 o
   2  -8   4      362.87      383.42     15.63 o
   3  -8   4       42.03       39.24      5.23 o
   4  -8   4      107.49      109.66      7.19 o
   5  -8   4      130.50      117.87      7.50 o
   6  -8   4       20.23       21.90      3.32 o
  -4  -7   4       28.19       35.15      2.81 o
  -3  -7   4      354.64      349.39     13.91 o
  -2  -7   4       48.91       63.48      2.90 o
  -1  -7   4     1123.27     1194.47     36.51 o
   0  -7   4      130.81      167.21      6.65 o
   1  -7   4     1448.30     1631.73     55.14 o
   2  -7   4      287.56      319.85     11.63 o
   3  -7   4      557.18      619.12     30.30 o
   4  -7   4      262.65      302.36     15.76 o
   5  -7   4       44.45       60.90      5.63 o
   6  -7   4       83.62       79.20      8.73 o
   7  -7   4        0.20        9.36      4.44 o
  -5  -6   4       94.99      101.10      9.67 o
  -4  -6   4      153.73      169.42     10.64 o
  -3  -6   4       58.03       60.99      3.18 o
  -2  -6   4      520.63      553.36     17.34 o
  -1  -6   4       13.00       22.35      1.92 o
   0  -6   4      653.07      769.12     26.41 o
   1  -6   4      159.39      209.98      7.82 o
   2  -6   4      223.87      269.15     11.41 o
   3  -6   4       69.81       79.49      5.05 o
   4  -6   4       12.50       10.90      2.26 o
   5  -6   4        2.14        1.62      2.14 o
   6  -6   4        0.00       -3.81      3.49 o
   7  -6   4        0.36        4.92      3.97 o
  -6  -5   4        0.00        0.70      2.36 o
  -5  -5   4        5.32        4.94      1.81 o
  -4  -5   4        6.61        5.89      1.42 o
  -3  -5   4      104.93      112.70      3.86 o
  -2  -5   4        3.82        3.57      1.06 o
  -1  -5   4      404.12      510.44     17.71 o
   0  -5   4       36.74       47.48      2.48 o
   1  -5   4      248.35      309.36     12.84 o
   2  -5   4      211.21      248.49     10.50 o
   3  -5   4        1.82        0.80      0.96 o
   4  -5   4      167.54      196.02     10.54 o
   5  -5   4       16.51       21.11      3.97 o
   6  -5   4       41.53       41.74      6.19 o
   7  -5   4        2.85        3.65      3.97 o
  -7  -4   4        4.59        4.06      2.56 o
  -6  -4   4       18.62       20.86      2.63 o
  -5  -4   4       10.44        7.83      1.64 o
  -4  -4   4      180.95      181.92      7.06 o
  -3  -4   4        0.51       -0.04      0.82 o
  -2  -4   4      623.88      740.58     25.27 o
  -1  -4   4        0.64        0.09      0.69 o
   0  -4   4      898.10     1248.46     49.32 o
   1  -4   4       75.15      107.59      4.94 o
   2  -4   4      448.46      565.32     22.64 o
   3  -4   4      247.86      257.26      8.30 o
   4  -4   4      145.29      140.92      6.31 o
   5  -4   4      148.42      132.50      7.63 o
   6  -4   4       49.67       54.28      6.82 o
   7  -4   4       30.54       35.08      6.35 o
  -7  -3   4       27.52       35.10      4.18 o
  -6  -3   4       12.32        8.54      2.30 o
  -5  -3   4      270.80      258.37     10.80 o
  -4  -3   4       92.03       88.70      5.59 o
  -3  -3   4     1393.61     1481.23     40.97 o
  -2  -3   4      680.90      807.09     27.58 o
  -1  -3   4     2398.65     3066.87    102.87 o
   0  -3   4     1608.40     2033.30     79.75 o
   1  -3   4      659.16      820.30     32.47 o
   2  -3   4     1031.18     1115.81     38.15 o
   3  -3   4        0.25        1.48      0.98 o
   4  -3   4      202.75      184.27      9.93 o
   5  -3   4       31.86       32.11      3.59 o
   6  -3   4       11.87       10.64      2.69 o
   7  -3   4       10.72       11.68      3.25 o
  -8  -2   4       22.53       25.71      3.86 o
  -7  -2   4       21.65       18.68      2.97 o
  -6  -2   4      108.32      111.42      6.62 o
  -5  -2   4       13.70       11.51      1.91 o
  -4  -2   4      231.14      192.30      7.06 o
  -3  -2   4        4.91        2.71      0.77 o
  -2  -2   4      191.72      201.60      7.16 o
  -1  -2   4       25.78       22.72      1.30 o
   0  -2   4       41.59       54.27      2.63 o
   1  -2   4        2.41        2.00      0.74 o
   2  -2   4        6.92        5.92      0.81 o
   3  -2   4       20.75       22.08      1.68 o
   4  -2   4        9.17        7.27      1.62 o
   5  -2   4        5.44        3.99      1.95 o
   6  -2   4        3.30       -3.70      2.47 o
  -8  -1   4        2.00       -1.11      3.97 o
  -7  -1   4        7.39        7.06      2.47 o
  -6  -1   4        8.69        0.71      5.16 o
  -5  -1   4      128.54      127.77      6.90 o
  -4  -1   4        6.29        3.56      0.98 o
  -3  -1   4      501.12      464.47     14.35 o
  -2  -1   4      239.52      231.56     12.85 o
  -1  -1   4      329.70      354.52     18.36 o
   0  -1   4      382.03      400.12     16.05 o
   1  -1   4        0.01       -0.87      0.58 o
   2  -1   4       71.52       56.29      2.55 o
   3  -1   4       56.04       50.62      2.30 o
   4  -1   4        1.95       -3.09      2.06 o
   5  -1   4       28.67       23.00      5.79 o
   6  -1   4       11.20        4.90      4.60 o
  -8   0   4        0.28       -3.96      3.57 o
  -7   0   4        0.03       -0.70      2.06 o
  -6   0   4       20.60       18.60      4.13 o
  -5   0   4        7.56        5.69      1.46 o
  -4   0   4      312.70      274.97     17.15 o
  -3   0   4       33.23       36.36      1.73 o
  -2   0   4      996.05      879.66     36.03 o
  -1   0   4        3.66       11.41      1.21 o
   0   0   4      645.03      644.78     29.39 o
   1   0   4        8.92        7.71      0.81 o
   2   0   4       71.33       76.36      2.95 o
   3   0   4        4.38        4.26      0.99 o
   4   0   4        0.12       -2.30      1.54 o
   5   0   4        0.19       -1.78      2.52 o
   6   0   4        0.06       -2.86      4.60 o
  -8   1   4       68.14       69.61      5.55 o
  -7   1   4        7.94        8.10      3.09 o
  -6   1   4       69.74       64.08      5.08 o
  -5   1   4      108.10       90.21      6.98 o
  -4   1   4        4.87        1.71      0.60 o
  -3   1   4      230.64      191.41      6.19 o
  -2   1   4      250.77      186.79      8.75 o
  -1   1   4       74.38       66.25      2.92 o
   0   1   4      252.89      193.62      7.17 o
   1   1   4        0.37        0.08      0.85 o
   2   1   4       37.69       30.38      1.80 o
   3   1   4        1.42       -1.41      1.24 o
   4   1   4        0.23       -2.54      1.70 o
   5   1   4        0.02       -3.63      2.43 o
  -8   2   4        0.08       -1.75      3.49 o
  -7   2   4        0.79       -0.86      1.72 o
  -6   2   4       10.57       11.59      1.74 o
  -5   2   4        7.90        6.93      1.10 o
  -4   2   4       91.92       82.37      4.02 o
  -3   2   4       84.94       86.22      4.82 o
  -2   2   4       80.81       71.45      5.80 o
  -1   2   4      211.32      186.52      7.01 o
   0   2   4        0.20        0.01      0.82 o
   1   2   4      116.36      106.05      4.58 o
   2   2   4       37.17       33.09      2.33 o
   3   2   4       17.11       12.83      2.83 o
   4   2   4       16.40       20.27      5.48 o
  -8   3   4        0.24        0.63      3.33 o
  -7   3   4       43.95       50.95      5.40 o
  -6   3   4       16.06        7.14      3.65 o
  -5   3   4      114.24      115.86      9.05 o
  -4   3   4      113.14      107.36      6.30 o
  -3   3   4       76.47       64.88      5.56 o
  -2   3   4       76.09       70.65      3.37 o
  -1   3   4        9.34        5.95      1.23 o
   0   3   4        3.31       -1.94      3.17 o
   1   3   4        0.28       -1.79      1.28 o
   2   3   4       70.57       51.67      5.72 o
   3   3   4        0.22        0.99      2.72 o
   4   3   4       53.26       48.89      5.97 o
  -8   4   4       72.66       52.85      6.98 o
  -7   4   4        0.08       -1.75      3.33 o
  -6   4   4      406.11      461.81     24.43 o
  -5   4   4       13.25       31.27      4.29 o
  -4   4   4      891.97      914.74     31.70 o
  -3   4   4       80.03      107.99      4.93 o
  -2   4   4      656.01      643.82     22.60 o
  -1   4   4       82.51       91.49      4.35 o
   0   4   4      137.00      141.26      6.04 o
   1   4   4       15.85       21.44      2.32 o
   2   4   4        6.21        6.72      2.89 o
   3   4   4        0.04        1.53      3.02 o
  -8   5   4       52.14       50.31      7.78 o
  -7   5   4       22.72       28.65      3.76 o
  -6   5   4       10.73       10.70      2.16 o
  -5   5   4       19.29       17.15      2.54 o
  -4   5   4        5.09        5.45      1.38 o
  -3   5   4        3.08        0.80      1.24 o
  -2   5   4       11.61       13.10      1.71 o
  -1   5   4        0.99       -1.44      1.45 o
   0   5   4        1.87       -0.36      1.57 o
   1   5   4        3.63        3.41      2.82 o
  -7   6   4        3.76        3.63      2.75 o
  -6   6   4       17.24       20.95      4.13 o
  -5   6   4       35.92       40.57      4.66 o
  -4   6   4        5.96        7.19      1.61 o
  -3   6   4       75.10       89.38      7.49 o
  -2   6   4        7.37       12.22      2.47 o
  -1   6   4       36.15       51.15      6.00 o
   0   6   4       27.44       39.76      3.57 o
  -5   7   4        0.72       -2.22      2.78 o
  -4   7   4        4.45       -0.79      3.02 o
  -3   7   4        1.55       -2.61      1.74 o
  -1 -10   5       72.37       69.33      3.78 o
   0 -10   5        4.41        4.64      1.95 o
   1 -10   5      119.61      111.03      7.77 o
   2 -10   5       73.56       72.88      5.98 o
   3 -10   5       43.83       40.29      4.63 o
   4 -10   5       98.83       94.44      9.21 o
  -2  -9   5       22.09       23.88      2.64 o
  -1  -9   5        0.14       -1.50      1.53 o
   0  -9   5        9.20        5.29      1.60 o
   1  -9   5        0.48       -1.27      1.37 o
   2  -9   5        0.11       -1.87      1.34 o
   3  -9   5        0.46       -2.29      1.52 o
   4  -9   5        0.78       -1.90      2.22 o
   5  -9   5        0.08       -4.29      2.86 o
  -4  -8   5       32.08       27.68      2.79 o
  -3  -8   5        0.14       -2.73      1.82 o
  -2  -8   5       24.17       19.96      2.22 o
  -1  -8   5        1.11       -1.09      1.43 o
   0  -8   5        6.55        2.69      1.49 o
   1  -8   5       52.07       51.68      3.13 o
   2  -8   5       83.09       89.36      4.85 o
   3  -8   5      171.60      170.49      9.60 o
   4  -8   5       50.66       53.38     12.14 o
   5  -8   5      126.30      115.63      7.59 o
   6  -8   5        2.65       -1.59      4.13 o
  -5  -7   5       65.56       61.72      3.77 o
  -4  -7   5        0.91        3.16      1.89 o
  -3  -7   5       97.90       89.60      4.42 o
  -2  -7   5        6.20        7.23      1.61 o
  -1  -7   5       18.44       20.69      2.36 o
   0  -7   5       34.18       31.42      2.61 o
   1  -7   5       72.75       66.94      3.53 o
   2  -7   5       32.36       30.03      3.42 o
   3  -7   5      236.79      246.26     12.91 o
   4  -7   5        1.67        1.18      1.97 o
   5  -7   5      121.04      133.37      8.17 o
   6  -7   5        2.51        6.98      4.13 o
  -5  -6   5       42.41       44.43      3.11 o
  -4  -6   5       35.69       36.59      2.95 o
  -3  -6   5      256.71      258.09      8.58 o
  -2  -6   5        0.10        0.58      1.21 o
  -1  -6   5      351.81      403.95     14.34 o
   0  -6   5      123.25      136.86      5.49 o
   1  -6   5       75.28       84.90      4.39 o
   2  -6   5      218.19      224.92      9.74 o
   3  -6   5        1.26        1.33      1.29 o
   4  -6   5       75.95       78.88      5.60 o
   5  -6   5        6.47        6.98      3.81 o
   6  -6   5        6.29        4.60      3.81 o
  -6  -5   5        3.18        2.20      2.03 o
  -5  -5   5        0.32       -2.14      1.67 o
  -4  -5   5        0.26       -0.32      1.30 o
  -3  -5   5       14.71       13.16      1.38 o
  -2  -5   5       20.05       21.16      1.79 o
  -1  -5   5      215.03      250.40      9.11 o
   0  -5   5       55.63       66.75      3.07 o
   1  -5   5      531.01      592.87     23.89 o
   2  -5   5       17.07       20.49      1.95 o
   3  -5   5      256.04      266.84     11.00 o
   4  -5   5        0.27       -0.47      1.26 o
   5  -5   5       19.50       19.84      4.13 o
   6  -5   5        1.21        1.43      3.33 o
  -7  -4   5        1.28        3.25      2.46 o
  -6  -4   5       49.49       41.47      5.36 o
  -5  -4   5       25.52       26.71      3.75 o
  -4  -4   5       52.54       41.57      2.58 o
  -3  -4   5       38.85       33.92      2.02 o
  -2  -4   5        1.26        2.61      0.92 o
  -1  -4   5        5.84       10.76      1.47 o
   0  -4   5       41.63       31.63      2.69 o
   1  -4   5      110.41      129.23      5.85 o
   2  -4   5       53.38       53.84      2.64 o
   3  -4   5       38.64       31.74      3.10 o
   4  -4   5       10.24        9.19      1.94 o
   5  -4   5        0.05        0.95      1.79 o
   6  -4   5        0.97        3.49      3.49 o
  -7  -3   5       14.15       16.32      2.85 o
  -6  -3   5       18.67       18.23      2.51 o
  -5  -3   5        8.60        5.41      1.44 o
  -4  -3   5       87.74       83.96      3.69 o
  -3  -3   5       83.67       81.43      5.16 o
  -2  -3   5      131.23      146.20      4.92 o
  -1  -3   5     1021.28     1244.69     49.13 o
   0  -3   5       15.69       20.38      1.63 o
   1  -3   5     1381.61     1512.26     51.91 o
   2  -3   5       21.30       30.18      1.70 o
   3  -3   5      417.07      407.52     14.44 o
   4  -3   5       34.99       33.03      3.11 o
   5  -3   5       31.61       30.35      3.64 o
   6  -3   5        6.74        3.19      4.29 o
  -8  -2   5        7.01        5.08      4.36 o
  -7  -2   5       32.97       43.65      4.15 o
  -6  -2   5        2.25       -1.06      1.85 o
  -5  -2   5      147.95      129.67      5.20 o
  -4  -2   5       14.30       16.13      1.29 o
  -3  -2   5      182.48      176.26      6.48 o
  -2  -2   5       61.09       60.99      2.38 o
  -1  -2   5       22.76       25.56      1.74 o
   0  -2   5       22.24       19.30      1.56 o
   1  -2   5        1.47       -1.22      0.81 o
   2  -2   5        0.00       -1.11      0.74 o
   3  -2   5        0.00       -1.46      0.97 o
   4  -2   5        1.08       -1.35      1.90 o
   5  -2   5        0.50       -2.24      3.89 o
   6  -2   5        0.06       -5.95      3.97 o
  -8  -1   5        0.17       -3.62      2.41 o
  -7  -1   5        1.10       -0.42      2.07 o
  -6  -1   5       13.01       11.89      2.19 o
  -5  -1   5       12.08       10.12      1.33 o
  -4  -1   5       85.23       80.21      3.33 o
  -3  -1   5      353.24      338.87     11.76 o
  -2  -1   5       28.16       25.16      2.13 o
  -1  -1   5     1146.57     1051.37     51.30 o
   0  -1   5       46.60       59.51      3.14 o
   1  -1   5      728.76      683.07     27.98 o
   2  -1   5      128.86      128.39      4.55 o
   3  -1   5      124.20      109.39      4.64 o
   4  -1   5       52.44       55.35      3.22 o
   5  -1   5        5.83        5.62      3.01 o
  -8   0   5       11.02        4.48      4.36 o
  -7   0   5       48.38       61.41      7.06 o
  -6   0   5       68.31       67.58      4.43 o
  -5   0   5      131.95      134.90      7.13 o
  -4   0   5      158.26      161.44      6.78 o
  -3   0   5      121.65      126.22      4.36 o
  -2   0   5       67.55       68.68      4.35 o
  -1   0   5       43.97       44.49      2.56 o
   0   0   5        0.04       -0.68      0.72 o
   1   0   5       32.69       29.70      1.66 o
   2   0   5        5.47        2.90      0.91 o
   3   0   5       29.36       28.16      2.31 o
   4   0   5        0.10       -2.32      1.55 o
   5   0   5        9.97        7.42      3.92 o
  -8   1   5        1.08        0.65      2.40 o
  -7   1   5        0.19       -0.51      4.60 o
  -6   1   5       53.57       54.95      3.76 o
  -5   1   5       31.82       31.13      2.04 o
  -4   1   5      108.03       96.84      3.92 o
  -3   1   5      237.06      195.76      7.27 o
  -2   1   5        9.42       15.07      1.72 o
  -1   1   5      327.02      247.67      8.98 o
   0   1   5       30.93       21.83      1.71 o
   1   1   5       91.63       72.06      4.58 o
   2   1   5       32.31       26.28      2.60 o
   3   1   5        2.92       -1.18      2.08 o
   4   1   5        2.82       -4.05      2.70 o
  -8   2   5        1.21        0.16      3.33 o
  -7   2   5        1.44        0.16      2.54 o
  -6   2   5        4.34        3.81      1.46 o
  -5   2   5        0.02       -1.31      0.87 o
  -4   2   5        4.22        3.75      1.26 o
  -3   2   5        2.84        0.39      0.99 o
  -2   2   5       95.70       80.76      4.15 o
  -1   2   5        0.38       -1.51      1.01 o
   0   2   5      119.27      100.87      6.67 o
   1   2   5       13.77       11.98      1.75 o
   2   2   5       26.59       23.74      3.14 o
   3   2   5        9.89        6.55      2.87 o
  -6   3   5       20.46       13.65      4.44 o
  -5   3   5       42.49       39.15      4.17 o
  -4   3   5        0.23        1.75      2.70 o
  -3   3   5      151.16      127.78      6.09 o
  -2   3   5       90.47       75.46      4.25 o
  -1   3   5      115.48      106.50      4.75 o
   0   3   5      142.70      143.65      6.57 o
   1   3   5       27.16       31.02      2.80 o
   2   3   5       51.14       63.20      7.56 o
   3   3   5        3.23        5.78      3.02 o
  -8   4   5       65.21       50.00      6.98 o
  -7   4   5        2.46        9.21      4.44 o
  -6   4   5       62.98       66.34      6.98 o
  -5   4   5        2.39        2.68      2.04 o
  -4   4   5        0.69       -0.98      1.24 o
  -3   4   5       11.03       10.01      1.54 o
  -2   4   5       48.93       54.54      3.26 o
  -1   4   5       33.16       37.13      2.69 o
   0   4   5       55.24       66.31      3.89 o
   1   4   5       26.16       33.53      3.44 o
  -7   5   5        4.32        1.67      2.58 o
  -6   5   5       30.87       40.79      5.56 o
  -5   5   5       20.31       22.47      2.61 o
  -4   5   5        8.43        9.70      1.83 o
  -3   5   5       15.10       13.22      1.97 o
  -2   5   5        0.82       -0.18      1.51 o
  -1   5   5        1.17        0.72      1.60 o
   0   5   5        2.38        2.83      1.92 o
  -5   6   5        2.18        4.97      3.57 o
  -4   6   5       43.40       58.89      7.46 o
  -3   6   5        2.16        8.28      2.12 o
  -2   6   5       37.87       53.82      6.36 o
  -1 -10   6        0.01       -2.80      1.87 o
   0 -10   6       67.29       56.78      4.23 o
   1 -10   6       19.40       11.50      2.39 o
   2 -10   6       30.70       20.24      3.46 o
   3 -10   6       35.25       23.97      4.76 o
   4 -10   6        0.00       -2.86      3.02 o
  -2  -9   6        0.75       -2.37      2.10 o
  -1  -9   6       19.68       16.20      2.09 o
   0  -9   6        7.93        5.79      1.57 o
   1  -9   6        4.68        2.85      1.61 o
   2  -9   6        1.75       -0.54      1.52 o
   3  -9   6        0.77       -2.03      1.35 o
   4  -9   6        1.12       -0.79      2.54 o
   5  -9   6        2.11        1.43      3.33 o
  -4  -8   6       10.28        5.98      2.23 o
  -3  -8   6       40.96       31.69      2.70 o
  -2  -8   6       89.00       86.89      4.31 o
  -1  -8   6      185.76      184.33      7.36 o
   0  -8   6      110.97      113.02      5.07 o
   1  -8   6      302.40      314.87     11.59 o
   2  -8   6       11.52        9.33      1.83 o
   3  -8   6      137.09      137.39      8.08 o
   4  -8   6       10.13        8.42      6.35 o
   5  -8   6        9.87        6.87      2.82 o
  -5  -7   6        5.73        2.15      1.98 o
  -4  -7   6        0.38       -2.61      1.74 o
  -3  -7   6        0.03       -2.73      2.08 o
  -2  -7   6        7.60        4.95      1.52 o
  -1  -7   6       14.44       13.81      1.73 o
   0  -7   6        3.63        0.05      1.21 o
   1  -7   6       12.78       10.76      1.58 o
   2  -7   6        3.01        1.43      1.51 o
   3  -7   6        3.29        0.28      1.64 o
   4  -7   6        9.20        7.68      2.64 o
   5  -7   6       25.83       30.63      5.56 o
   6  -7   6        2.12       -4.44      3.65 o
  -6  -6   6        7.78        7.12      2.29 o
  -5  -6   6        0.24       -2.37      1.98 o
  -4  -6   6       99.12       96.60      4.50 o
  -3  -6   6       62.83       64.66      3.11 o
  -2  -6   6      265.00      289.77     10.60 o
  -1  -6   6      403.36      453.01     16.01 o
   0  -6   6      161.61      184.48      7.09 o
   1  -6   6      486.57      535.04     21.81 o
   2  -6   6        6.68        8.44      1.74 o
   3  -6   6      148.31      160.94      7.21 o
   4  -6   6        7.92        7.82      2.86 o
   5  -6   6       14.00       12.20      2.85 o
   6  -6   6        5.12        4.92      3.81 o
  -6  -5   6        0.03       -2.70      1.80 o
  -5  -5   6        2.56       -0.25      1.48 o
  -4  -5   6        2.21        1.99      1.42 o
  -3  -5   6        2.73        1.86      1.13 o
  -2  -5   6        0.34       -1.05      0.95 o
  -1  -5   6       10.50        9.51      1.51 o
   0  -5   6       19.29       16.19      1.79 o
   1  -5   6        6.97        7.32      1.58 o
   2  -5   6       49.18       45.34      3.70 o
   3  -5   6       64.16       72.07      3.93 o
   4  -5   6       19.76       16.40      2.03 o
   5  -5   6       35.33       38.73      5.87 o
   6  -5   6        1.32       -0.48      3.33 o
  -7  -4   6        0.54       -0.14      2.24 o
  -6  -4   6       26.27       29.38      2.95 o
  -5  -4   6       20.58       19.06      2.23 o
  -4  -4   6      213.83      215.44      8.93 o
  -3  -4   6      179.82      191.13      7.18 o
  -2  -4   6      407.29      454.58     18.42 o
  -1  -4   6      325.49      385.22     15.81 o
   0  -4   6      207.04      231.94      9.89 o
   1  -4   6       85.65       92.27      4.54 o
   2  -4   6       19.45       16.40      1.80 o
   3  -4   6        0.37       -2.58      2.30 o
   4  -4   6        0.02       -2.16      1.47 o
   5  -4   6        4.59        4.44      2.24 o
   6  -4   6        0.46        2.54      3.49 o
  -7  -3   6        5.79        3.38      2.28 o
  -6  -3   6        0.75        0.75      1.65 o
  -5  -3   6       56.91       52.17      3.24 o
  -4  -3   6       10.07        6.64      1.28 o
  -3  -3   6      135.30      141.63      4.95 o
  -2  -3   6       69.15       75.80      3.37 o
  -1  -3   6       15.41       15.99      2.40 o
   0  -3   6       94.48      106.97      4.36 o
   1  -3   6      149.85      158.09      6.09 o
   2  -3   6       18.25       22.11      1.86 o
   3  -3   6      319.72      335.92     12.18 o
   4  -3   6        2.70        1.18      1.67 o
   5  -3   6      163.36      183.31      8.60 o
  -8  -2   6        7.59        9.84      2.81 o
  -7  -2   6        4.32        3.93      2.30 o
  -6  -2   6       47.13       50.67      3.28 o
  -5  -2   6      119.11      108.16      5.97 o
  -4  -2   6       68.55       68.11      3.17 o
  -3  -2   6      549.99      546.80     16.96 o
  -2  -2   6        5.70       11.14      1.37 o
  -1  -2   6      685.75      693.75     35.73 o
   0  -2   6       21.83       23.21      1.95 o
   1  -2   6      234.54      241.35     10.95 o
   2  -2   6       32.24       27.25      2.00 o
   3  -2   6       38.93       28.32      3.50 o
   4  -2   6       10.20        5.01      2.96 o
   5  -2   6        8.44        3.97      2.37 o
  -8  -1   6        1.89        1.93      6.27 o
  -7  -1   6        0.21       -0.44      4.21 o
  -6  -1   6        1.34       -1.05      3.02 o
  -5  -1   6       29.79       27.79      3.03 o
  -4  -1   6       23.07       26.77      2.68 o
  -3  -1   6       55.84       55.39      3.06 o
  -2  -1   6      173.96      175.74     10.63 o
  -1  -1   6        0.04       -0.38      0.97 o
   0  -1   6      172.69      165.75      6.34 o
   1  -1   6       73.13       71.99      3.00 o
   2  -1   6       38.31       38.49      2.18 o
   3  -1   6       54.78       54.60      3.18 o
   4  -1   6        1.12       -0.10      1.61 o
   5  -1   6        6.71        6.04      2.45 o
  -8   0   6       15.83       23.60      6.19 o
  -7   0   6        0.00       -1.92      2.38 o
  -6   0   6       46.07       48.97      3.02 o
  -5   0   6       16.62       15.03      1.58 o
  -4   0   6       39.55       35.37      1.94 o
  -3   0   6       52.02       46.92      2.43 o
  -2   0   6       15.51       13.35      1.35 o
  -1   0   6       16.72       15.28      1.76 o
   0   0   6       11.60        7.79      1.06 o
   1   0   6        0.11       -1.13      0.76 o
   2   0   6       10.02        5.52      1.16 o
   3   0   6        0.20       -3.00      2.00 o
   4   0   6        2.45       -3.25      2.68 o
  -8   1   6        0.01       -3.81      3.33 o
  -7   1   6       14.70       13.52      2.46 o
  -6   1   6       15.39       13.78      1.85 o
  -5   1   6       32.12       25.93      1.89 o
  -4   1   6      139.04      125.75      5.27 o
  -3   1   6        1.73        1.06      1.12 o
  -2   1   6      194.27      162.22     11.33 o
  -1   1   6       56.67       46.85      3.64 o
   0   1   6       41.25       39.27      3.14 o
   1   1   6      114.76      105.24      7.67 o
   2   1   6        1.94       -2.79      3.19 o
   3   1   6       50.58       63.88      5.06 o
  -6   2   6        2.28       -4.44      3.49 o
  -5   2   6       38.70       38.28      3.22 o
  -4   2   6       32.63       28.02      3.87 o
  -3   2   6       22.92       18.38      2.01 o
  -2   2   6       32.70       23.72      1.82 o
  -1   2   6        1.72       -1.63      1.52 o
   0   2   6        2.62       -1.18      1.31 o
   1   2   6        0.03       -1.83      1.33 o
   2   2   6        0.94        1.00      2.42 o
  -6   3   6       36.54       60.33      6.35 o
  -5   3   6       28.89       39.52      5.24 o
  -4   3   6      124.29      143.61      8.30 o
  -3   3   6        3.15        6.80      1.46 o
  -2   3   6       90.30      104.53      6.08 o
  -1   3   6        4.86        4.49      1.55 o
   0   3   6       11.25       12.62      1.99 o
   1   3   6        5.31        7.96      2.55 o
  -6   4   6       10.51       12.06      3.65 o
  -5   4   6        0.96       -1.43      1.74 o
  -4   4   6       16.40       15.60      2.36 o
  -3   4   6        4.76        4.20      1.68 o
  -2   4   6        0.03       -1.88      1.26 o
  -1   4   6        2.42       -1.62      1.60 o
   0   4   6       13.31       15.98      2.35 o
  -5   5   6        0.00        2.06      3.17 o
  -4   5   6       80.11      113.29     15.08 o
  -3   5   6        5.12       17.25      3.81 o
  -2   5   6       42.37       58.45      4.21 o
  -1 -10   7        3.53       -2.64      1.76 o
   0 -10   7       60.82       50.01      4.06 o
   1 -10   7       15.84       12.30      2.44 o
   2 -10   7      114.35      121.05     10.46 o
   3 -10   7       54.91       45.87      6.82 o
  -2  -9   7       49.82       53.06      5.40 o
  -1  -9   7       88.42       91.89      4.55 o
   0  -9   7       23.33       23.39      2.30 o
   1  -9   7       97.26      100.03      5.44 o
   2  -9   7        1.86       -1.97      1.74 o
   3  -9   7       32.25       31.43      5.40 o
   4  -9   7        0.36       -3.97      2.70 o
  -3  -8   7       14.11        4.68      3.18 o
  -2  -8   7       40.76       39.35      2.95 o
  -1  -8   7       13.06       10.38      1.87 o
   0  -8   7      190.93      205.05      8.06 o
   1  -8   7        1.30        2.48      1.51 o
   2  -8   7      206.22      207.27     11.34 o
   3  -8   7       23.81       24.92      4.44 o
   4  -8   7       57.34       57.30      5.30 o
   5  -8   7       10.95       10.98      3.16 o
  -5  -7   7        0.51       -1.27      1.88 o
  -4  -7   7       48.96       51.75      3.37 o
  -3  -7   7        1.31        0.41      1.84 o
  -2  -7   7       58.79       60.21      3.37 o
  -1  -7   7        2.59        0.15      1.23 o
   0  -7   7       21.84       20.10      2.18 o
   1  -7   7       47.63       32.69      3.42 o
   2  -7   7        6.50        4.77      2.07 o
   3  -7   7       78.67       72.69      7.62 o
   4  -7   7        5.78        5.29      3.25 o
   5  -7   7       37.63       39.20      6.03 o
  -5  -6   7       84.98       76.23      4.88 o
  -4  -6   7        9.58       11.27      1.97 o
  -3  -6   7      168.29      166.13      6.66 o
  -2  -6   7      160.35      179.48      7.09 o
  -1  -6   7       61.88       67.51      3.63 o
   0  -6   7      388.26      418.12     17.36 o
   1  -6   7        6.74       13.55      1.84 o
   2  -6   7      244.85      260.09     13.52 o
   3  -6   7       45.03       47.66      4.05 o
   4  -6   7       44.06       45.97      4.68 o
   5  -6   7       15.75       11.52      3.08 o
  -6  -5   7       25.84       28.98      5.30 o
  -5  -5   7        0.18       -0.06      1.49 o
  -4  -5   7       47.02       43.07      2.81 o
  -3  -5   7        0.67       -1.09      1.12 o
  -2  -5   7       28.53       29.33      2.27 o
  -1  -5   7        5.28        1.45      1.53 o
   0  -5   7       11.34        5.07      5.87 o
   1  -5   7       20.49        8.25      2.88 o
   2  -5   7       11.70        2.64      2.30 o
   3  -5   7        4.15       -2.92      2.36 o
   4  -5   7       11.10       14.07      2.59 o
   5  -5   7        0.46       -1.27      3.17 o
  -7  -4   7        3.90        4.26      2.44 o
  -6  -4   7        0.62       -1.16      1.75 o
  -5  -4   7       20.22       17.93      1.87 o
  -4  -4   7       28.83       30.15      2.91 o
  -3  -4   7        8.31        3.21      1.70 o
  -2  -4   7      255.55      277.03     10.17 o
  -1  -4   7       14.19       13.95      2.55 o
   0  -4   7      414.93      442.02     15.84 o
   1  -4   7       36.75       25.36      2.22 o
   2  -4   7      218.31      229.58      8.71 o
   3  -4   7        0.27        4.07      2.17 o
   4  -4   7       55.27       64.26      5.11 o
   5  -4   7       20.55       20.05      3.01 o
  -7  -3   7        1.67        0.33      2.88 o
  -6  -3   7       29.35       35.66      3.12 o
  -5  -3   7       50.75       52.28      4.25 o
  -4  -3   7       75.93       74.98      3.61 o
  -3  -3   7      418.60      459.56     16.13 o
  -2  -3   7      171.06      185.24      9.32 o
  -1  -3   7     1074.71     1129.38     44.10 o
   0  -3   7      284.35      316.78     11.58 o
   1  -3   7      919.76      914.67     31.68 o
   2  -3   7      240.66      264.07      8.78 o
   3  -3   7      312.09      319.06     11.77 o
   4  -3   7       98.40      117.90      5.30 o
   5  -3   7       56.66       62.48      5.53 o
  -7  -2   7      163.56      173.79     13.65 o
  -6  -2   7       81.37       85.04      4.78 o
  -5  -2   7      339.46      317.92     13.24 o
  -4  -2   7      385.70      407.55     14.39 o
  -3  -2   7      242.04      266.19      9.73 o
  -2  -2   7      667.84      626.30     34.34 o
  -1  -2   7       29.75       41.44      2.75 o
   0  -2   7      414.78      388.94     26.92 o
   1  -2   7        0.68        1.27      1.22 o
   2  -2   7      104.37      104.12      5.19 o
   3  -2   7        0.74       -0.87      1.50 o
   4  -2   7       13.20       11.93      2.09 o
  -7  -1   7        2.31        0.56      3.73 o
  -6  -1   7       10.46        6.90      1.73 o
  -5  -1   7       19.03       19.46      1.81 o
  -4  -1   7        7.40        4.80      1.17 o
  -3  -1   7      101.18       96.62      4.76 o
  -2  -1   7       27.66       26.87      2.53 o
  -1  -1   7      127.59      111.01      5.40 o
   0  -1   7       58.76       59.43      5.27 o
   1  -1   7       25.34       22.16      1.80 o
   2  -1   7       36.39       36.15      2.54 o
   3  -1   7        0.53       -3.09      2.06 o
   4  -1   7        7.20        5.37      2.98 o
  -8   0   7        0.51       -5.24      3.49 o
  -7   0   7        7.76        2.43      2.11 o
  -6   0   7       17.24       20.88      2.46 o
  -5   0   7        4.85        3.09      1.36 o
  -4   0   7       61.46       58.64      2.82 o
  -3   0   7        2.72        1.52      1.10 o
  -2   0   7       58.17       41.04      2.97 o
  -1   0   7       11.27        9.47      1.62 o
   0   0   7       28.84       25.55      3.37 o
   1   0   7        0.08       -2.43      1.62 o
   2   0   7       16.66       14.06      2.73 o
   3   0   7        6.13        0.22      4.43 o
  -6   1   7        0.04       -0.53      2.70 o
  -5   1   7      105.97      124.69      6.23 o
  -4   1   7       25.21       23.77      2.44 o
  -3   1   7      283.96      279.52     18.25 o
  -2   1   7      160.46      147.23      8.44 o
  -1   1   7      232.47      224.35      9.28 o
   0   1   7      209.14      201.17      7.96 o
   1   1   7       58.22       68.25      3.86 o
   2   1   7       88.77      101.80      6.21 o
  -6   2   7       89.58      121.80     13.73 o
  -5   2   7       12.20       18.57      3.73 o
  -4   2   7       92.62       89.60      4.90 o
  -3   2   7        0.62        2.73      1.41 o
  -2   2   7       29.87       23.68      2.37 o
  -1   2   7        0.00       -1.89      1.26 o
   0   2   7        3.67        0.76      1.58 o
   1   2   7        0.17       -0.99      2.19 o
  -6   3   7        0.88       -0.75      2.52 o
  -5   3   7       25.42       25.60      3.46 o
  -4   3   7        4.49        2.74      1.62 o
  -3   3   7       39.10       45.81      5.49 o
  -2   3   7       25.23       28.80      2.82 o
  -1   3   7       11.21       10.03      2.09 o
   0   3   7       14.32       14.94      2.61 o
  -5   4   7        0.00       -2.90      1.93 o
  -4   4   7       15.32       22.96      2.73 o
  -3   4   7        0.11        3.73      1.89 o
  -2   4   7       34.88       50.35      4.61 o
   0 -10   8        0.35       -2.17      1.70 o
   1 -10   8       91.17       80.73      5.04 o
  -2  -9   8       39.74       48.73      4.00 o
  -1  -9   8       46.22       53.15      3.52 o
   0  -9   8       76.35       80.53      4.89 o
   1  -9   8        1.99        0.12      1.72 o
   2  -9   8       36.65       32.85      3.41 o
   3  -9   8        4.65        5.56      3.33 o
  -3  -8   8        4.54       -3.11      2.12 o
  -2  -8   8        3.96       -0.56      1.53 o
  -1  -8   8       25.15       19.87      2.29 o
   0  -8   8        3.33        0.15      1.52 o
   1  -8   8       21.99       21.77      2.44 o
   2  -8   8       46.54       42.08      5.00 o
   3  -8   8        0.08       -1.90      2.70 o
   4  -8   8       48.96       53.65      5.38 o
  -4  -7   8       13.67       13.99      2.25 o
  -3  -7   8        4.80        2.76      2.03 o
  -2  -7   8       64.78       74.41      3.88 o
  -1  -7   8       38.14       32.16      2.62 o
   0  -7   8       60.98       61.78      3.42 o
   1  -7   8       57.70       46.21      4.04 o
   2  -7   8       13.24        9.94      2.54 o
   3  -7   8       24.86       17.78      4.29 o
   4  -7   8        0.59       -1.56      2.75 o
  -5  -6   8        0.05       -1.50      1.66 o
  -4  -6   8       27.25       24.18      2.39 o
  -3  -6   8       51.48       50.99      4.78 o
  -2  -6   8       20.50       19.68      2.84 o
  -1  -6   8      184.55      188.77      7.41 o
   0  -6   8        3.51        5.49      1.71 o
   1  -6   8      131.81      127.69      8.49 o
   2  -6   8       44.54       53.02      3.60 o
   3  -6   8       19.70       14.85      4.13 o
   4  -6   8       29.43       35.59      5.87 o
  -6  -5   8        0.65        1.46      1.87 o
  -5  -5   8       21.68       16.69      2.02 o
  -4  -5   8       20.09       19.94      2.17 o
  -3  -5   8       19.98       14.74      1.86 o
  -2  -5   8       40.64       42.20      3.20 o
  -1  -5   8       13.74       12.16      2.04 o
   0  -5   8       15.45       11.61      2.06 o
   1  -5   8       14.17       10.73      2.41 o
   2  -5   8        0.87       -2.16      1.44 o
   3  -5   8        7.58       -0.28      2.78 o
   4  -5   8        0.00       -2.82      1.88 o
  -6  -4   8       30.23       31.17      3.08 o
  -5  -4   8       21.25       20.28      2.07 o
  -4  -4   8       83.26       80.54      6.87 o
  -3  -4   8       61.84       62.83      3.43 o
  -2  -4   8       46.62       47.06      2.89 o
  -1  -4   8       14.27       14.06      1.88 o
   0  -4   8        0.16       -2.06      1.70 o
   1  -4   8       32.31       28.83      2.68 o
   2  -4   8        5.47        7.01      1.74 o
   3  -4   8      104.87       93.91      4.58 o
   4  -4   8        0.71        2.25      2.16 o
  -7  -3   8       49.97       47.08      7.62 o
  -6  -3   8        9.57        7.25      2.91 o
  -5  -3   8      174.53      177.82      9.16 o
  -4  -3   8       11.87       12.22      2.47 o
  -3  -3   8      284.42      296.51     10.88 o
  -2  -3   8       24.32       31.24      2.65 o
  -1  -3   8      145.36      140.00      6.14 o
   0  -3   8       25.73       24.11      2.14 o
   1  -3   8        9.59        5.94      1.60 o
   2  -3   8        7.57        3.39      1.54 o
   3  -3   8        1.84        0.70      1.79 o
  -7  -2   8        3.87        5.67      2.04 o
  -6  -2   8       89.88       86.31      4.66 o
  -5  -2   8       29.33       38.46      3.52 o
  -4  -2   8       75.42       81.46      3.96 o
  -3  -2   8      167.91      159.90      7.35 o
  -2  -2   8        3.58        5.08      1.80 o
  -1  -2   8      155.72      144.26      6.77 o
   0  -2   8       14.95       14.53      3.21 o
   1  -2   8       38.44       37.45      3.13 o
   2  -2   8       16.38       15.69      2.31 o
   3  -2   8        3.87       -2.73      2.38 o
  -7  -1   8        2.64       -0.55      1.77 o
  -6  -1   8        0.72       -1.41      1.64 o
  -5  -1   8        4.97        2.05      1.46 o
  -4  -1   8        0.00       -1.93      1.28 o
  -3  -1   8       26.92       23.20      2.85 o
  -2  -1   8        2.14       -2.40      1.60 o
  -1  -1   8       82.46       74.01      4.36 o
   0  -1   8        0.59       -1.98      1.32 o
   1  -1   8       74.07       77.72      5.93 o
   2  -1   8        0.23       -3.80      2.53 o
  -7   0   8       18.06       20.16      5.08 o
  -6   0   8       15.53       14.22      2.51 o
  -5   0   8       59.18       72.73     10.71 o
  -4   0   8        6.34        3.25      1.74 o
  -3   0   8       43.52       45.79      4.25 o
  -2   0   8        0.14       -1.43      2.22 o
  -1   0   8        0.62       -2.19      1.46 o
   0   0   8        0.21       -2.20      1.47 o
   1   0   8        9.87        4.67      2.61 o
   2   0   8        1.80       -3.66      2.88 o
  -6   1   8       31.38       23.17      4.60 o
  -5   1   8       25.22       17.30      4.13 o
  -4   1   8       74.48       74.56      4.57 o
  -3   1   8        0.70        0.76      1.97 o
  -2   1   8       52.00       48.70      3.54 o
  -1   1   8       17.75       26.70      2.82 o
   0   1   8        5.52        4.99      1.76 o
   1   1   8       24.95       38.87      4.15 o
  -6   2   8        2.15        2.46      2.75 o
  -5   2   8       35.74       49.36      6.19 o
  -4   2   8        3.84        3.97      2.70 o
  -3   2   8       27.69       37.69      3.72 o
  -2   2   8       10.80       15.43      2.30 o
  -1   2   8        7.11        5.16      2.00 o
  -4   3   8        3.31        1.19      2.04 o
  -3   3   8       14.78       18.59      2.89 o
  -1  -9   9      116.32      114.27      5.42 o
   0  -9   9        1.20        2.94      2.34 o
   1  -9   9      101.02       91.99      5.37 o
   2  -9   9       10.86       13.40      3.49 o
  -3  -8   9       13.12        6.47      2.44 o
  -2  -8   9       25.75       24.62      2.51 o
  -1  -8   9       41.84       31.32      2.70 o
   0  -8   9       53.34       50.54      3.82 o
   1  -8   9       90.18       74.60      5.67 o
   2  -8   9       23.79       22.37      3.20 o
   3  -8   9       82.95       77.93      8.41 o
  -4  -7   9       19.57       23.09      2.55 o
  -3  -7   9      174.35      184.21      8.66 o
  -2  -7   9        3.40        8.30      1.75 o
  -1  -7   9      213.06      235.59      9.15 o
   0  -7   9        5.12        6.16      3.00 o
   1  -7   9       99.88      106.33      6.90 o
   2  -7   9        8.48       10.28      2.13 o
   3  -7   9       18.68       14.28      4.44 o
  -5  -6   9        0.01       -1.73      1.66 o
  -4  -6   9        9.67        4.72      1.85 o
  -3  -6   9        1.10       -1.80      1.75 o
  -2  -6   9       57.21       60.27      3.46 o
  -1  -6   9       27.53       29.27      2.48 o
   0  -6   9       65.68       61.58      6.98 o
   1  -6   9       59.84       56.18      6.82 o
   2  -6   9       13.68       13.56      4.36 o
   3  -6   9       27.24       27.65      3.20 o
  -5  -5   9       16.72       13.85      2.09 o
  -4  -5   9        9.66        7.57      1.89 o
  -3  -5   9       43.58       39.40      3.31 o
  -2  -5   9        0.02       -2.11      1.41 o
  -1  -5   9       34.38       25.56      2.75 o
   0  -5   9        3.38       -1.90      1.90 o
   1  -5   9       13.86        4.64      3.02 o
   2  -5   9        1.28       -3.27      2.38 o
   3  -5   9        6.82        1.16      2.24 o
  -6  -4   9        0.00       -2.30      1.53 o
  -5  -4   9       22.47       17.17      2.50 o
  -4  -4   9       23.73       27.38      2.81 o
  -3  -4   9      134.31      152.45      7.36 o
  -2  -4   9       84.97      106.36      5.53 o
  -1  -4   9      306.39      329.80     14.04 o
   0  -4   9       54.54       65.88      4.09 o
   1  -4   9      237.77      253.58     12.69 o
   2  -4   9        4.94        3.44      2.05 o
   3  -4   9       61.92       74.87      4.22 o
  -6  -3   9        2.44        2.77      1.71 o
  -5  -3   9       63.58       70.91      3.77 o
  -4  -3   9        1.54       -1.33      1.65 o
  -3  -3   9       24.01       21.98      2.43 o
  -2  -3   9        0.10       -2.33      1.56 o
  -1  -3   9        0.04       -2.09      1.39 o
   0  -3   9        0.28       -2.20      1.46 o
   1  -3   9        1.94       -1.42      1.84 o
   2  -3   9        0.67       -2.58      1.78 o
  -6  -2   9       11.11        8.35      2.04 o
  -5  -2   9        4.90        0.91      1.75 o
  -4  -2   9       67.74       72.88      3.82 o
  -3  -2   9        8.33        6.84      1.90 o
  -2  -2   9       82.89       81.54      5.55 o
  -1  -2   9       52.63       54.36      4.48 o
   0  -2   9       24.45       27.08      3.23 o
   1  -2   9       39.10       48.61      4.18 o
   2  -2   9        0.95       -2.93      2.52 o
  -6  -1   9        2.55       -0.15      1.97 o
  -5  -1   9        0.01       -3.02      2.01 o
  -4  -1   9        1.23       -1.65      2.02 o
  -3  -1   9        1.17       -0.37      1.79 o
  -2  -1   9        2.26       -0.20      1.90 o
  -1  -1   9        0.02       -2.35      1.56 o
   0  -1   9        3.24        2.15      1.79 o
   1  -1   9        4.33        2.49      2.45 o
  -6   0   9        9.58       15.71      4.44 o
  -5   0   9       20.51       18.43      3.02 o
  -4   0   9       26.44       41.86      4.38 o
  -3   0   9       72.65       77.83      5.71 o
  -2   0   9       16.15       28.68      4.25 o
  -1   0   9       63.30       69.26      5.58 o
   0   0   9        2.47        1.76      1.90 o
  -5   1   9        5.48        4.13      3.65 o
  -4   1   9        6.44        5.71      3.33 o
  -3   1   9       17.34       25.56      2.89 o
  -2   1   9       20.77       31.74      4.71 o
  -1  -8  10        0.60       -1.78      2.17 o
   0  -8  10       20.65       15.87      2.65 o
   1  -8  10        1.98       -1.77      2.17 o
  -3  -7  10        2.98        3.22      2.31 o
  -2  -7  10       73.02       78.49      4.30 o
  -1  -7  10        8.66        3.30      2.02 o
   0  -7  10       38.59       37.18      4.26 o
   1  -7  10       32.20       25.52      3.73 o
  -4  -6  10        2.54       -1.28      2.18 o
  -3  -6  10        0.06       -2.90      1.94 o
  -2  -6  10       18.75       17.25      2.60 o
  -1  -6  10        2.47       -0.16      2.47 o
   0  -6  10       51.57       55.87      7.14 o
   1  -6  10       21.47       20.32      3.47 o
  -4  -5  10       61.14       68.32      5.74 o
  -3  -5  10       24.56       27.79      2.95 o
  -2  -5  10       65.02       81.68      4.30 o
  -1  -5  10       53.53       54.55      4.76 o
   0  -5  10       19.92       22.35      3.36 o
   1  -5  10       35.15       37.06      3.57 o
  -5  -4  10       11.78       12.82      2.19 o
  -4  -4  10        0.29       -2.96      2.03 o
  -3  -4  10       19.56       18.16      3.14 o
  -2  -4  10       17.30       16.86      2.67 o
  -1  -4  10        2.87       -1.44      2.24 o
   0  -4  10       43.15       39.96      4.44 o
   1  -4  10        3.66        0.16      2.00 o
  -5  -3  10        2.97        0.85      1.83 o
  -4  -3  10       41.71       52.03      3.45 o
  -3  -3  10        8.58        6.34      2.04 o
  -2  -3  10       36.41       38.32      4.21 o
  -1  -3  10        1.64       -3.46      2.32 o
   0  -3  10       14.40       10.05      3.49 o
  -5  -2  10       38.35       44.57      3.89 o
  -4  -2  10        9.07        9.13      2.57 o
  -3  -2  10       50.79       53.01      4.90 o
  -2  -2  10       40.97       41.50      4.31 o
  -1  -2  10       14.94       19.66      2.73 o
   0  -2  10       39.79       50.41      7.47 o
  -4  -1  10       16.66       15.95      3.20 o
  -3  -1  10        0.95       -0.07      2.32 o
  -2  -1  10        8.67        8.58      2.38 o
  -2  -5  11       33.41       47.01      5.73 o
 
